# Supplementary material for: catena-Poly[[chlorido(1,10-phenanthro­line)copper(II)]-μ-{2-[(1S,3S)-3-acetyl-2,2-dimethyl­cyclo­but­yl]acetato}]
Source: Acta Crystallogr Sect E Struct Rep Online. 2011 Nov 19;67(Pt 12):m1789. doi: 10.1107/S1600536811048586 (PMC3238700; doi:10.1107/S1600536811048586)
Supplement: Supplementary file 1 [file e-67-m1789-sup1.cif]

##############################################################################
#                                                                            #
# This CIF contains the data in a paper accepted for publication in          #
# Acta Crystallographica Section E. It conforms to the requirements of       #
# Notes for Authors for Acta Crystallographica Section E, and has been       #
# peer reviewed under the auspices of the IUCr Commission on Journals.       #
#                                                                            #
# Full details of the Crystallographic Information File format               #
# are given in the paper "The Crystallographic Information File (CIF):       #
# a New Standard Archive File for Crystallography" by S. R. Hall, F. H.      #
# Allen and I. D. Brown [Acta Cryst. (1991), A47, 655-685].                  #
#                                                                            #
# The current version of the core CIF dictionary is obtainable from          #
# ftp://ftp.iucr.org/pub/cif_core.dic.                                       #
#                                                                            #
# Software is freely available for graphical display of the structure(s)     #
# in this CIF. For information consult the CIF software page                 #
# http://www.iucr.org/resources/cif/software.                                #
#                                                                            #
# This file may be used for bona fide research purposes within the           #
# scientific community so long as proper attribution is given to the journal # 
# article from which it was obtained.                                        #
#                                                                            #
##############################################################################
data_global
_audit_creation_method     'form.cif (version 2.0)'
_journal_data_validation_number     ?
_journal_date_recd_electronic     2011-10-27
_journal_date_accepted     2011-11-15
_journal_name_full     'Acta Crystallographica, Section E'
_journal_year     2011
_journal_volume     67
_journal_issue     12
_journal_page_first     m1789
_journal_page_last     m1789
_journal_paper_category     QM
_journal_coeditor_code     HB6482
_publ_contact_author_name     'Mr. Shi-ying Ma'
_publ_contact_author_address
; Department of Chemistry and Environment
  Taishan University,
  271021 Taian,Shandong,
  P. R. China
;
_publ_contact_author_email     mashy910@163.com
_publ_contact_author_fax     '+86 538 6715546'
_publ_contact_author_phone     '+86 538 6715546'
_publ_section_title
;\
<i>catena</i>-Poly[[chlorido(1,10-phenanthroline)copper(II)]-\m-{2-[(1<i>S</i>,\
3<i>S</i>)-3-acetyl-2,2-dimethylcyclobutyl]acetato}]
;
loop_
    _publ_author_name
    _publ_author_footnote
    _publ_author_address
    'Shi-ying Ma' .
;
Department of Chemistry and Environmental Sciences,
Taishan University,
271021 Taian, Shandong,
People's Republic of China
;
    'Yan-fei Li' .
;
Department of Materials and Chemistry Engineering,
Taishan University,
271021 Taian, Shandong,
People's Republic of China
;
data_I
_audit_creation_method     SHELXL-97
_chemical_name_systematic
;
<i>catena</i>-Poly[[chlorido(1,10-phenanthroline)copper(II)]-\m-
{2-[(1<i>S</i>,3<i>S</i>)-3-acetyl-2,2-dimethylcyclobutyl]acetato}]
;
_chemical_name_common     ?
_chemical_formula_moiety     'C22 H23 Cl Cu N2 O3 '
_chemical_formula_sum     'C22 H23 Cl Cu N2 O3'
_chemical_formula_iupac     '[Cu (C10 H15 O3) Cl (C12 H8 N2)]'
_chemical_formula_weight     462.41
_chemical_melting_point     ?
_symmetry_cell_setting     monoclinic
_symmetry_space_group_name_H-M     'P 21/c'
_symmetry_space_group_name_Hall     '-P 2ybc'
loop_
    _symmetry_equiv_pos_as_xyz
    'x, y, z'
    '-x, y+1/2, -z+1/2'
    '-x, -y, -z'
    'x, -y-1/2, z-1/2'
_cell_length_a     14.6143(11)
_cell_length_b     14.4920(12)
_cell_length_c     9.8419(8)
_cell_angle_alpha     90.00
_cell_angle_beta     98.2080(10)
_cell_angle_gamma     90.00
_cell_volume     2063.1(3)
_cell_formula_units_Z     4
_cell_measurement_reflns_used     3334
_cell_measurement_theta_min     2.52
_cell_measurement_theta_max     25.07
_cell_measurement_temperature     273(2)
_exptl_crystal_description     block
_exptl_crystal_colour     blue
_exptl_crystal_size_max     0.20
_exptl_crystal_size_mid     0.18
_exptl_crystal_size_min     0.16
_exptl_crystal_density_diffrn     1.489
_exptl_crystal_density_meas     ?
_exptl_crystal_density_method     'not measured'
_exptl_crystal_F_000     956
_exptl_absorpt_coefficient_mu     1.214
_exptl_absorpt_correction_type     multi-scan
_exptl_absorpt_process_details     '(SADABS; Siemens, 1996)'
_exptl_absorpt_correction_T_min     0.7933
_exptl_absorpt_correction_T_max     0.8294
_exptl_special_details     ?
_diffrn_ambient_temperature     273(2)
_diffrn_radiation_type     MoK\a
_diffrn_radiation_wavelength     0.71073
_diffrn_radiation_source     'fine-focus sealed tube'
_diffrn_radiation_monochromator     graphite
_diffrn_measurement_device_type     'Siemens SMART CCD'
_diffrn_measurement_method     'phi and omega scans'
_diffrn_detector_area_resol_mean     ?
_diffrn_reflns_number     10533
_diffrn_reflns_av_R_equivalents     0.0281
_diffrn_reflns_av_sigmaI/netI     0.0319
_diffrn_reflns_theta_min     1.41
_diffrn_reflns_theta_max     25.05
_diffrn_reflns_theta_full     25.05
_diffrn_measured_fraction_theta_max     0.999
_diffrn_measured_fraction_theta_full     0.999
_diffrn_reflns_limit_h_min     -15
_diffrn_reflns_limit_h_max     17
_diffrn_reflns_limit_k_min     -17
_diffrn_reflns_limit_k_max     14
_diffrn_reflns_limit_l_min     -11
_diffrn_reflns_limit_l_max     11
_diffrn_standards_number     0
_diffrn_standards_interval_count     .
_diffrn_standards_interval_time     .
_diffrn_standards_decay_%     0
_refine_special_details
;
Refinement of <i>F</i>^2^ against ALL reflections. The weighted <i>R</i>-factor
<i>wR</i> and
goodness of fit <i>S</i> are based on <i>F</i>^2^, conventional
<i>R</i>-factors <i>R</i> are based
on <i>F</i>, with <i>F</i> set to zero for negative <i>F</i>^2^. The threshold
expression of
<i>F</i>^2^ > \s(<i>F</i>^2^) is used only for calculating <i>R</i>-factors(gt)
<i>etc</i>. and is
not relevant to the choice of reflections for refinement. <i>R</i>-factors
based
on <i>F</i>^2^ are statistically about twice as large as those based on
<i>F</i>, and <i>R</i>-
factors based on ALL data will be even larger.
;
_reflns_number_total     3647
_reflns_number_gt     2924
_reflns_threshold_expression     I>2\s(I)
_refine_ls_structure_factor_coef     Fsqd
_refine_ls_matrix_type     full
_refine_ls_R_factor_all     0.0503
_refine_ls_R_factor_gt     0.0357
_refine_ls_wR_factor_gt     0.0884
_refine_ls_wR_factor_ref     0.0965
_refine_ls_goodness_of_fit_ref     1.034
_refine_ls_restrained_S_all     1.034
_refine_ls_number_reflns     3647
_refine_ls_number_parameters     265
_refine_ls_number_restraints     0
_refine_ls_hydrogen_treatment     constr
_refine_ls_weighting_scheme     calc
_refine_ls_weighting_details
         'calc w=1/[\s^2^(Fo^2^)+(0.0467P)^2^+1.5378P] where P=(Fo^2^+2Fc^2^)/3'
_atom_sites_solution_hydrogens     geom
_atom_sites_solution_primary     direct
_atom_sites_solution_secondary     difmap
_refine_ls_shift/su_max     0.001
_refine_ls_shift/su_mean     0.000
_refine_diff_density_max     0.673
_refine_diff_density_min     -0.304
_refine_ls_extinction_method     none
_refine_ls_extinction_coef     ?
loop_
    _atom_type_symbol
    _atom_type_description
    _atom_type_scat_dispersion_real
    _atom_type_scat_dispersion_imag
    _atom_type_scat_source
    'C' 'C' 0.0033 0.0016
                         'International Tables Vol C Tables 4.2.6.8 and 6.1.1.4'
    'H' 'H' 0.0000 0.0000
                         'International Tables Vol C Tables 4.2.6.8 and 6.1.1.4'
    'N' 'N' 0.0061 0.0033
                         'International Tables Vol C Tables 4.2.6.8 and 6.1.1.4'
    'O' 'O' 0.0106 0.0060
                         'International Tables Vol C Tables 4.2.6.8 and 6.1.1.4'
    'Cu' 'Cu' 0.3201 1.2651
                         'International Tables Vol C Tables 4.2.6.8 and 6.1.1.4'
    'Cl' 'Cl' 0.1484 0.1585
                         'International Tables Vol C Tables 4.2.6.8 and 6.1.1.4'
_computing_data_collection     'SMART (Siemens, 1996)'
_computing_cell_refinement     'SAINT (Siemens, 1996)'
_computing_data_reduction     'SAINT (Siemens, 1996)'
_computing_structure_solution     'SHELXS97 (Sheldrick, 2008)'
_computing_structure_refinement     'SHELXL97 (Sheldrick, 2008)'
_computing_molecular_graphics     'SHELXTL (Sheldrick, 2008)'
_computing_publication_material     'SHELXTL (Sheldrick, 2008)'
loop_
    _atom_site_type_symbol
    _atom_site_label
    _atom_site_fract_x
    _atom_site_fract_y
    _atom_site_fract_z
    _atom_site_U_iso_or_equiv
    _atom_site_adp_type
    _atom_site_calc_flag
    _atom_site_refinement_flags
    _atom_site_occupancy
    _atom_site_symmetry_multiplicity
    _atom_site_disorder_assembly
    _atom_site_disorder_group
    Cu Cu1 0.38042(2) 0.23582(2) 0.56377(4) 0.02863(13) Uani d . 1 1 . .
    Cl Cl1 0.34460(5) 0.08697(5) 0.51189(8) 0.0398(2) Uani d . 1 1 . .
    O O1 0.26729(14) 0.25754(14) 0.6401(2) 0.0347(5) Uani d . 1 1 . .
    O O2 0.33639(14) 0.21019(14) 0.8438(2) 0.0355(5) Uani d . 1 1 . .
    O O3 -0.1289(3) 0.1493(3) 0.8971(5) 0.1157(15) Uani d . 1 1 . .
    N N1 0.51618(16) 0.22377(16) 0.5353(2) 0.0289(5) Uani d . 1 1 . .
    N N2 0.42648(16) 0.36312(16) 0.6269(2) 0.0295(5) Uani d . 1 1 . .
    C C1 0.26816(19) 0.24062(19) 0.7671(3) 0.0279(6) Uani d . 1 1 . .
    C C2 0.1786(2) 0.2630(2) 0.8208(3) 0.0397(8) Uani d . 1 1 . .
    H H2A 0.1808 0.2364 0.9116 0.048 Uiso calc R 1 1 . .
    H H2B 0.1739 0.3294 0.8298 0.048 Uiso calc R 1 1 . .
    C C3 0.0939(2) 0.2285(2) 0.7320(4) 0.0461(8) Uani d . 1 1 . .
    H H3 0.0985 0.2437 0.6362 0.055 Uiso calc R 1 1 . .
    C C4 0.0640(2) 0.1255(3) 0.7399(3) 0.0435(8) Uani d . 1 1 . .
    C C5 0.0936(3) 0.0622(3) 0.6319(5) 0.0767(14) Uani d . 1 1 . .
    H H5A 0.1598 0.0615 0.6401 0.115 Uiso calc R 1 1 . .
    H H5B 0.0683 0.0842 0.5423 0.115 Uiso calc R 1 1 . .
    H H5C 0.0714 0.0010 0.6447 0.115 Uiso calc R 1 1 . .
    C C6 0.0917(3) 0.0859(3) 0.8825(4) 0.0663(11) Uani d . 1 1 . .
    H H6A 0.0653 0.0256 0.8872 0.099 Uiso calc R 1 1 . .
    H H6B 0.0695 0.1255 0.9489 0.099 Uiso calc R 1 1 . .
    H H6C 0.1578 0.0817 0.9016 0.099 Uiso calc R 1 1 . .
    C C7 -0.0376(2) 0.1627(3) 0.7195(4) 0.0574(10) Uani d . 1 1 . .
    H H7 -0.0622 0.1633 0.6214 0.069 Uiso calc R 1 1 . .
    C C8 -0.0020(3) 0.2584(3) 0.7638(5) 0.0651(11) Uani d . 1 1 . .
    H H8A -0.0037 0.2718 0.8600 0.078 Uiso calc R 1 1 . .
    H H8B -0.0299 0.3079 0.7057 0.078 Uiso calc R 1 1 . .
    C C9 -0.1054(3) 0.1142(3) 0.7988(5) 0.0697(12) Uani d . 1 1 . .
    C C10 -0.1413(3) 0.0230(4) 0.7437(6) 0.0972(18) Uani d . 1 1 . .
    H H10A -0.1668 -0.0102 0.8139 0.146 Uiso calc R 1 1 . .
    H H10B -0.0916 -0.0121 0.7153 0.146 Uiso calc R 1 1 . .
    H H10C -0.1884 0.0326 0.6665 0.146 Uiso calc R 1 1 . .
    C C11 0.5589(2) 0.1529(2) 0.4869(3) 0.0375(7) Uani d . 1 1 . .
    H H11 0.5255 0.0995 0.4619 0.045 Uiso calc R 1 1 . .
    C C12 0.6521(2) 0.1559(2) 0.4722(4) 0.0451(8) Uani d . 1 1 . .
    H H12 0.6801 0.1048 0.4383 0.054 Uiso calc R 1 1 . .
    C C13 0.7023(2) 0.2334(2) 0.5073(4) 0.0458(8) Uani d . 1 1 . .
    H H13 0.7645 0.2358 0.4968 0.055 Uiso calc R 1 1 . .
    C C14 0.6600(2) 0.3100(2) 0.5596(3) 0.0357(7) Uani d . 1 1 . .
    C C15 0.7052(2) 0.3956(2) 0.5989(3) 0.0435(8) Uani d . 1 1 . .
    H H15 0.7678 0.4019 0.5929 0.052 Uiso calc R 1 1 . .
    C C16 0.6593(2) 0.4668(2) 0.6442(3) 0.0411(8) Uani d . 1 1 . .
    H H16 0.6907 0.5214 0.6695 0.049 Uiso calc R 1 1 . .
    C C17 0.5629(2) 0.4600(2) 0.6541(3) 0.0330(7) Uani d . 1 1 . .
    C C18 0.5098(2) 0.5331(2) 0.6977(3) 0.0370(7) Uani d . 1 1 . .
    H H18 0.5367 0.5901 0.7208 0.044 Uiso calc R 1 1 . .
    C C19 0.4190(2) 0.5183(2) 0.7050(3) 0.0406(8) Uani d . 1 1 . .
    H H19 0.3831 0.5656 0.7336 0.049 Uiso calc R 1 1 . .
    C C20 0.3791(2) 0.4324(2) 0.6697(3) 0.0367(7) Uani d . 1 1 . .
    H H20 0.3169 0.4236 0.6765 0.044 Uiso calc R 1 1 . .
    C C21 0.51761(19) 0.37713(19) 0.6199(3) 0.0275(6) Uani d . 1 1 . .
    C C22 0.56575(19) 0.3011(2) 0.5705(3) 0.0295(6) Uani d . 1 1 . .
loop_
    _atom_site_aniso_label
    _atom_site_aniso_U_11
    _atom_site_aniso_U_22
    _atom_site_aniso_U_33
    _atom_site_aniso_U_12
    _atom_site_aniso_U_13
    _atom_site_aniso_U_23
    Cu1 0.0292(2) 0.0275(2) 0.0297(2) -0.00360(15) 0.00622(14) -0.00034(15)
    Cl1 0.0446(5) 0.0285(4) 0.0455(5) -0.0070(3) 0.0040(4) -0.0003(3)
    O1 0.0312(11) 0.0448(13) 0.0287(11) -0.0034(9) 0.0060(9) 0.0014(9)
    O2 0.0377(12) 0.0373(12) 0.0309(12) 0.0077(9) 0.0032(9) -0.0031(9)
    O3 0.109(3) 0.110(3) 0.152(4) -0.012(2) 0.098(3) -0.022(3)
    N1 0.0325(13) 0.0249(13) 0.0299(13) -0.0009(10) 0.0064(10) -0.0007(10)
    N2 0.0319(13) 0.0291(13) 0.0285(13) -0.0023(11) 0.0074(10) -0.0016(10)
    C1 0.0291(15) 0.0235(15) 0.0319(16) -0.0071(12) 0.0071(13) -0.0064(12)
    C2 0.0345(17) 0.051(2) 0.0347(18) -0.0008(15) 0.0101(13) -0.0085(15)
    C3 0.0356(18) 0.060(2) 0.044(2) -0.0002(16) 0.0080(15) 0.0042(17)
    C4 0.0289(17) 0.058(2) 0.045(2) -0.0049(15) 0.0095(14) -0.0051(17)
    C5 0.058(3) 0.095(3) 0.082(3) -0.023(2) 0.026(2) -0.043(3)
    C6 0.067(3) 0.061(3) 0.071(3) 0.004(2) 0.012(2) 0.010(2)
    C7 0.0360(19) 0.075(3) 0.061(2) -0.0026(19) 0.0078(17) 0.004(2)
    C8 0.042(2) 0.066(3) 0.088(3) 0.0026(19) 0.011(2) 0.007(2)
    C9 0.039(2) 0.090(3) 0.085(3) -0.013(2) 0.026(2) -0.003(3)
    C10 0.065(3) 0.107(4) 0.122(5) -0.044(3) 0.023(3) -0.006(3)
    C11 0.0436(18) 0.0303(17) 0.0400(18) -0.0009(14) 0.0106(14) -0.0020(14)
    C12 0.0455(19) 0.0368(19) 0.057(2) 0.0080(16) 0.0200(17) -0.0022(16)
    C13 0.0365(18) 0.045(2) 0.059(2) 0.0019(16) 0.0186(16) 0.0034(17)
    C14 0.0311(16) 0.0359(17) 0.0411(18) -0.0034(14) 0.0089(13) 0.0024(14)
    C15 0.0353(18) 0.045(2) 0.052(2) -0.0086(15) 0.0119(15) 0.0008(16)
    C16 0.0419(18) 0.0379(19) 0.0434(19) -0.0153(15) 0.0062(15) -0.0018(15)
    C17 0.0392(17) 0.0322(17) 0.0272(16) -0.0054(13) 0.0040(13) 0.0002(13)
    C18 0.050(2) 0.0267(16) 0.0332(17) -0.0053(14) 0.0038(14) -0.0042(13)
    C19 0.052(2) 0.0323(18) 0.0387(19) 0.0045(15) 0.0121(15) -0.0070(14)
    C20 0.0362(17) 0.0362(18) 0.0396(18) 0.0023(14) 0.0118(14) -0.0026(14)
    C21 0.0322(15) 0.0284(15) 0.0221(15) -0.0039(12) 0.0044(11) -0.0008(12)
    C22 0.0325(15) 0.0269(15) 0.0289(15) -0.0020(13) 0.0041(12) 0.0011(12)
_geom_special_details
;
All e.s.d.'s (except the e.s.d. in the dihedral angle between two l.s. planes)
are estimated using the full covariance matrix. The cell e.s.d.'s are taken
into account individually in the estimation of e.s.d.'s in distances, angles
and torsion angles; correlations between e.s.d.'s in cell parameters are only
used when they are defined by crystal symmetry. An approximate (isotropic)
treatment of cell e.s.d.'s is used for estimating e.s.d.'s involving l.s.
planes.
;
loop_
    _geom_bond_atom_site_label_1
    _geom_bond_atom_site_label_2
    _geom_bond_site_symmetry_2
    _geom_bond_distance
    _geom_bond_publ_flag
    Cu1 O1 . 1.937(2) y
    Cu1 N2 . 2.030(2) y
    Cu1 N1 . 2.050(2) y
    Cu1 Cl1 . 2.2610(8) y
    Cu1 O2 4_565 2.305(2) y
    O1 C1 . 1.272(4) ?
    O2 C1 . 1.242(3) ?
    O2 Cu1 4_566 2.305(2) ?
    O3 C9 . 1.186(5) ?
    N1 C11 . 1.326(4) ?
    N1 C22 . 1.352(4) ?
    N2 C20 . 1.322(4) ?
    N2 C21 . 1.359(3) ?
    C1 C2 . 1.514(4) ?
    C2 C3 . 1.496(5) ?
    C2 H2A . 0.9700 ?
    C2 H2B . 0.9700 ?
    C3 C8 . 1.541(5) ?
    C3 C4 . 1.559(5) ?
    C3 H3 . 0.9800 ?
    C4 C5 . 1.513(5) ?
    C4 C6 . 1.517(5) ?
    C4 C7 . 1.566(5) ?
    C5 H5A . 0.9600 ?
    C5 H5B . 0.9600 ?
    C5 H5C . 0.9600 ?
    C6 H6A . 0.9600 ?
    C6 H6B . 0.9600 ?
    C6 H6C . 0.9600 ?
    C7 C9 . 1.519(5) ?
    C7 C8 . 1.523(6) ?
    C7 H7 . 0.9800 ?
    C8 H8A . 0.9700 ?
    C8 H8B . 0.9700 ?
    C9 C10 . 1.496(7) ?
    C10 H10A . 0.9600 ?
    C10 H10B . 0.9600 ?
    C10 H10C . 0.9600 ?
    C11 C12 . 1.391(4) ?
    C11 H11 . 0.9300 ?
    C12 C13 . 1.360(5) ?
    C12 H12 . 0.9300 ?
    C13 C14 . 1.403(4) ?
    C13 H13 . 0.9300 ?
    C14 C22 . 1.403(4) ?
    C14 C15 . 1.431(4) ?
    C15 C16 . 1.342(5) ?
    C15 H15 . 0.9300 ?
    C16 C17 . 1.430(4) ?
    C16 H16 . 0.9300 ?
    C17 C21 . 1.390(4) ?
    C17 C18 . 1.414(4) ?
    C18 C19 . 1.357(4) ?
    C18 H18 . 0.9300 ?
    C19 C20 . 1.398(4) ?
    C19 H19 . 0.9300 ?
    C20 H20 . 0.9300 ?
    C21 C22 . 1.430(4) ?
loop_
    _geom_angle_atom_site_label_1
    _geom_angle_atom_site_label_2
    _geom_angle_atom_site_label_3
    _geom_angle_site_symmetry_1
    _geom_angle_site_symmetry_3
    _geom_angle
    _geom_angle_publ_flag
    O1 Cu1 N2 . . 89.87(9) ?
    O1 Cu1 N1 . . 164.36(9) ?
    N2 Cu1 N1 . . 80.45(9) ?
    O1 Cu1 Cl1 . . 93.42(6) ?
    N2 Cu1 Cl1 . . 172.71(7) ?
    N1 Cu1 Cl1 . . 94.89(7) ?
    O1 Cu1 O2 . 4_565 99.78(8) ?
    N2 Cu1 O2 . 4_565 90.84(8) ?
    N1 Cu1 O2 . 4_565 92.67(8) ?
    Cl1 Cu1 O2 . 4_565 95.00(6) ?
    C1 O1 Cu1 . . 117.42(18) ?
    C1 O2 Cu1 . 4_566 122.84(18) ?
    C11 N1 C22 . . 118.1(2) ?
    C11 N1 Cu1 . . 129.0(2) ?
    C22 N1 Cu1 . . 112.83(18) ?
    C20 N2 C21 . . 117.7(3) ?
    C20 N2 Cu1 . . 128.4(2) ?
    C21 N2 Cu1 . . 113.88(18) ?
    O2 C1 O1 . . 124.1(3) ?
    O2 C1 C2 . . 121.5(3) ?
    O1 C1 C2 . . 114.4(3) ?
    C3 C2 C1 . . 114.2(3) ?
    C3 C2 H2A . . 108.7 ?
    C1 C2 H2A . . 108.7 ?
    C3 C2 H2B . . 108.7 ?
    C1 C2 H2B . . 108.7 ?
    H2A C2 H2B . . 107.6 ?
    C2 C3 C8 . . 119.2(3) ?
    C2 C3 C4 . . 120.3(3) ?
    C8 C3 C4 . . 89.5(3) ?
    C2 C3 H3 . . 108.8 ?
    C8 C3 H3 . . 108.8 ?
    C4 C3 H3 . . 108.8 ?
    C5 C4 C6 . . 110.8(4) ?
    C5 C4 C3 . . 115.8(3) ?
    C6 C4 C3 . . 111.6(3) ?
    C5 C4 C7 . . 118.6(3) ?
    C6 C4 C7 . . 111.8(3) ?
    C3 C4 C7 . . 86.1(3) ?
    C4 C5 H5A . . 109.5 ?
    C4 C5 H5B . . 109.5 ?
    H5A C5 H5B . . 109.5 ?
    C4 C5 H5C . . 109.5 ?
    H5A C5 H5C . . 109.5 ?
    H5B C5 H5C . . 109.5 ?
    C4 C6 H6A . . 109.5 ?
    C4 C6 H6B . . 109.5 ?
    H6A C6 H6B . . 109.5 ?
    C4 C6 H6C . . 109.5 ?
    H6A C6 H6C . . 109.5 ?
    H6B C6 H6C . . 109.5 ?
    C9 C7 C8 . . 119.7(4) ?
    C9 C7 C4 . . 116.8(3) ?
    C8 C7 C4 . . 89.8(3) ?
    C9 C7 H7 . . 109.7 ?
    C8 C7 H7 . . 109.7 ?
    C4 C7 H7 . . 109.7 ?
    C7 C8 C3 . . 88.2(3) ?
    C7 C8 H8A . . 113.9 ?
    C3 C8 H8A . . 113.9 ?
    C7 C8 H8B . . 113.9 ?
    C3 C8 H8B . . 113.9 ?
    H8A C8 H8B . . 111.1 ?
    O3 C9 C10 . . 123.2(4) ?
    O3 C9 C7 . . 120.5(4) ?
    C10 C9 C7 . . 116.3(4) ?
    C9 C10 H10A . . 109.5 ?
    C9 C10 H10B . . 109.5 ?
    H10A C10 H10B . . 109.5 ?
    C9 C10 H10C . . 109.5 ?
    H10A C10 H10C . . 109.5 ?
    H10B C10 H10C . . 109.5 ?
    N1 C11 C12 . . 122.1(3) ?
    N1 C11 H11 . . 118.9 ?
    C12 C11 H11 . . 118.9 ?
    C13 C12 C11 . . 120.0(3) ?
    C13 C12 H12 . . 120.0 ?
    C11 C12 H12 . . 120.0 ?
    C12 C13 C14 . . 119.9(3) ?
    C12 C13 H13 . . 120.1 ?
    C14 C13 H13 . . 120.1 ?
    C22 C14 C13 . . 116.3(3) ?
    C22 C14 C15 . . 118.6(3) ?
    C13 C14 C15 . . 125.0(3) ?
    C16 C15 C14 . . 121.6(3) ?
    C16 C15 H15 . . 119.2 ?
    C14 C15 H15 . . 119.2 ?
    C15 C16 C17 . . 120.9(3) ?
    C15 C16 H16 . . 119.6 ?
    C17 C16 H16 . . 119.6 ?
    C21 C17 C18 . . 117.2(3) ?
    C21 C17 C16 . . 118.9(3) ?
    C18 C17 C16 . . 123.9(3) ?
    C19 C18 C17 . . 118.8(3) ?
    C19 C18 H18 . . 120.6 ?
    C17 C18 H18 . . 120.6 ?
    C18 C19 C20 . . 120.3(3) ?
    C18 C19 H19 . . 119.9 ?
    C20 C19 H19 . . 119.9 ?
    N2 C20 C19 . . 122.4(3) ?
    N2 C20 H20 . . 118.8 ?
    C19 C20 H20 . . 118.8 ?
    N2 C21 C17 . . 123.6(3) ?
    N2 C21 C22 . . 115.8(2) ?
    C17 C21 C22 . . 120.6(3) ?
    N1 C22 C14 . . 123.6(3) ?
    N1 C22 C21 . . 117.0(2) ?
    C14 C22 C21 . . 119.4(3) ?
loop_
    _geom_torsion_atom_site_label_1
    _geom_torsion_atom_site_label_2
    _geom_torsion_atom_site_label_3
    _geom_torsion_atom_site_label_4
    _geom_torsion_site_symmetry_1
    _geom_torsion_site_symmetry_2
    _geom_torsion_site_symmetry_3
    _geom_torsion_site_symmetry_4
    _geom_torsion
    _geom_torsion_publ_flag
    N2 Cu1 O1 C1 . . . . -84.8(2) ?
    N1 Cu1 O1 C1 . . . . -33.3(4) ?
    Cl1 Cu1 O1 C1 . . . . 88.70(19) ?
    O2 Cu1 O1 C1 4_565 . . . -175.62(19) ?
    O1 Cu1 N1 C11 . . . . 128.7(3) ?
    N2 Cu1 N1 C11 . . . . -178.8(3) ?
    Cl1 Cu1 N1 C11 . . . . 6.8(3) ?
    O2 Cu1 N1 C11 4_565 . . . -88.4(3) ?
    O1 Cu1 N1 C22 . . . . -52.3(4) ?
    N2 Cu1 N1 C22 . . . . 0.14(19) ?
    Cl1 Cu1 N1 C22 . . . . -174.20(18) ?
    O2 Cu1 N1 C22 4_565 . . . 90.55(19) ?
    O1 Cu1 N2 C20 . . . . -13.9(3) ?
    N1 Cu1 N2 C20 . . . . 178.4(3) ?
    Cl1 Cu1 N2 C20 . . . . -130.9(5) ?
    O2 Cu1 N2 C20 4_565 . . . 85.9(3) ?
    O1 Cu1 N2 C21 . . . . 167.71(19) ?
    N1 Cu1 N2 C21 . . . . 0.05(19) ?
    Cl1 Cu1 N2 C21 . . . . 50.7(6) ?
    O2 Cu1 N2 C21 4_565 . . . -92.51(19) ?
    Cu1 O2 C1 O1 4_566 . . . 137.8(2) ?
    Cu1 O2 C1 C2 4_566 . . . -40.6(3) ?
    Cu1 O1 C1 O2 . . . . -0.9(4) ?
    Cu1 O1 C1 C2 . . . . 177.59(19) ?
    O2 C1 C2 C3 . . . . -134.8(3) ?
    O1 C1 C2 C3 . . . . 46.7(4) ?
    C1 C2 C3 C8 . . . . -171.3(3) ?
    C1 C2 C3 C4 . . . . 80.3(4) ?
    C2 C3 C4 C5 . . . . -97.2(4) ?
    C8 C3 C4 C5 . . . . 138.7(4) ?
    C2 C3 C4 C6 . . . . 30.8(4) ?
    C8 C3 C4 C6 . . . . -93.2(3) ?
    C2 C3 C4 C7 . . . . 142.8(3) ?
    C8 C3 C4 C7 . . . . 18.7(3) ?
    C5 C4 C7 C9 . . . . 100.1(5) ?
    C6 C4 C7 C9 . . . . -30.8(5) ?
    C3 C4 C7 C9 . . . . -142.6(4) ?
    C5 C4 C7 C8 . . . . -136.3(4) ?
    C6 C4 C7 C8 . . . . 92.8(4) ?
    C3 C4 C7 C8 . . . . -19.0(3) ?
    C9 C7 C8 C3 . . . . 140.3(4) ?
    C4 C7 C8 C3 . . . . 19.2(3) ?
    C2 C3 C8 C7 . . . . -144.2(3) ?
    C4 C3 C8 C7 . . . . -19.2(3) ?
    C8 C7 C9 O3 . . . . -1.9(7) ?
    C4 C7 C9 O3 . . . . 104.6(5) ?
    C8 C7 C9 C10 . . . . 176.5(4) ?
    C4 C7 C9 C10 . . . . -76.9(5) ?
    C22 N1 C11 C12 . . . . 0.3(4) ?
    Cu1 N1 C11 C12 . . . . 179.2(2) ?
    N1 C11 C12 C13 . . . . -0.4(5) ?
    C11 C12 C13 C14 . . . . 0.6(5) ?
    C12 C13 C14 C22 . . . . -0.8(5) ?
    C12 C13 C14 C15 . . . . -179.4(3) ?
    C22 C14 C15 C16 . . . . -0.6(5) ?
    C13 C14 C15 C16 . . . . 177.9(3) ?
    C14 C15 C16 C17 . . . . -0.4(5) ?
    C15 C16 C17 C21 . . . . 1.9(5) ?
    C15 C16 C17 C18 . . . . -178.3(3) ?
    C21 C17 C18 C19 . . . . 0.7(4) ?
    C16 C17 C18 C19 . . . . -179.1(3) ?
    C17 C18 C19 C20 . . . . -0.1(5) ?
    C21 N2 C20 C19 . . . . 1.1(4) ?
    Cu1 N2 C20 C19 . . . . -177.3(2) ?
    C18 C19 C20 N2 . . . . -0.8(5) ?
    C20 N2 C21 C17 . . . . -0.5(4) ?
    Cu1 N2 C21 C17 . . . . 178.1(2) ?
    C20 N2 C21 C22 . . . . -178.8(3) ?
    Cu1 N2 C21 C22 . . . . -0.2(3) ?
    C18 C17 C21 N2 . . . . -0.4(4) ?
    C16 C17 C21 N2 . . . . 179.4(3) ?
    C18 C17 C21 C22 . . . . 177.9(3) ?
    C16 C17 C21 C22 . . . . -2.4(4) ?
    C11 N1 C22 C14 . . . . -0.6(4) ?
    Cu1 N1 C22 C14 . . . . -179.6(2) ?
    C11 N1 C22 C21 . . . . 178.8(3) ?
    Cu1 N1 C22 C21 . . . . -0.3(3) ?
    C13 C14 C22 N1 . . . . 0.8(5) ?
    C15 C14 C22 N1 . . . . 179.5(3) ?
    C13 C14 C22 C21 . . . . -178.5(3) ?
    C15 C14 C22 C21 . . . . 0.2(4) ?
    N2 C21 C22 N1 . . . . 0.4(4) ?
    C17 C21 C22 N1 . . . . -178.0(3) ?
    N2 C21 C22 C14 . . . . 179.7(3) ?
    C17 C21 C22 C14 . . . . 1.4(4) ?
