# Supplementary material for: catena-Poly[[chlorido(1,10-phenanthro­line)copper(II)]-μ-{2-[(1S,3S)-3-acetyl-2,2-dimethyl­cyclo­but­yl]acetato}]
Source: Acta Crystallogr Sect E Struct Rep Online. 2011 Nov 19;67(Pt 12):m1789. doi: 10.1107/S1600536811048586 (PMC3238700; doi:10.1107/S1600536811048586)
Supplement: Supplementary file 2 [file e-67-m1789-Isup2.hkl]

# 
# h,k,l, Fc-squared, Fo-squared, sigma(Fo-squared) and status flag 
# 
data_I
_shelx_title ' 1 in P2(1)/c' 
_shelx_refln_list_code          4 
_shelx_F_calc_maximum      230.51 
_exptl_crystal_F_000       956.00 
_reflns_d_resolution_high  0.8395 
 
loop_ 
 _symmetry_equiv_pos_as_xyz 
 'x, y, z' 
 '-x, y+1/2, -z+1/2' 
 '-x, -y, -z' 
 'x, -y-1/2, z-1/2' 
 
_cell_length_a    14.6143 
_cell_length_b    14.4920 
_cell_length_c     9.8419 
_cell_angle_alpha  90.000 
_cell_angle_beta   98.208 
_cell_angle_gamma  90.000 
 
_shelx_F_squared_multiplier     1.000 
 
loop_ 
 _refln_index_h 
 _refln_index_k 
 _refln_index_l 
 _refln_F_squared_calc 
 _refln_F_squared_meas 
 _refln_F_squared_sigma 
 _refln_observed_status 
   1   0   0    31750.23    29085.52    396.56 o 
   2   0   0     4862.68     4666.51     66.29 o 
   3   0   0    20189.14    21272.36    152.63 o 
   4   0   0    32076.01    30628.40    219.56 o 
   5   0   0     1457.19     1346.93     18.57 o 
   6   0   0      365.10      568.02     13.10 o 
   7   0   0     2954.05     2627.74     30.06 o 
   8   0   0     3059.61     2830.82     38.05 o 
   9   0   0      283.14      225.04     12.93 o 
  10   0   0       36.00       36.74      9.60 o 
  11   0   0     2007.74     2217.13     79.23 o 
  12   0   0        8.95      -17.22     18.29 o 
  13   0   0      116.83       86.53     25.67 o 
  14   0   0       28.06       16.20     22.28 o 
  15   0   0       75.15       33.10     27.28 o 
  16   0   0      124.14      104.30     32.77 o 
  17   0   0      432.00      544.75     54.61 o 
   1   1   0    15838.54    16481.26    146.26 o 
   2   1   0     5755.91     6024.27     80.23 o 
   3   1   0     2075.43     2097.86     20.20 o 
   4   1   0      747.26      848.01     14.21 o 
   5   1   0     5225.09     4935.29     37.00 o 
   6   1   0    14938.89    15050.64     91.34 o 
   7   1   0    10781.80    10800.79     64.63 o 
   8   1   0      198.67      297.30      9.18 o 
   9   1   0      157.84      160.69      8.29 o 
  10   1   0     6599.96     6629.17     45.83 o 
  11   1   0      114.90      135.41     14.31 o 
  12   1   0       25.09       13.31     14.35 o 
  13   1   0        1.69       -8.21     13.79 o 
  14   1   0      322.73      342.44     28.51 o 
  15   1   0      879.36      945.77     44.29 o 
  16   1   0      869.78      913.54     45.56 o 
  17   1   0        6.71       -7.55     18.78 o 
   0   2   0    30804.29    29686.76    357.12 o 
   1   2   0     1840.84     2110.65     35.94 o 
   2   2   0     1360.35     1675.57     23.18 o 
   3   2   0     9197.42     8744.83     52.91 o 
   4   2   0       24.37       26.47      3.85 o 
   5   2   0     3626.60     3344.65     28.62 o 
   6   2   0       61.00       79.44      5.66 o 
   7   2   0       42.23       64.67      6.16 o 
   8   2   0     4437.65     4204.54     38.85 o 
   9   2   0     4075.96     4031.58     35.14 o 
  10   2   0      480.10      473.50     14.18 o 
  11   2   0     1642.83     1696.25     52.94 o 
  12   2   0     1010.78     1088.04     41.16 o 
  13   2   0      720.49      681.17     35.42 o 
  14   2   0      463.87      506.04     33.10 o 
  15   2   0        1.41       25.59     18.14 o 
  16   2   0      504.30      584.18     38.03 o 
  17   2   0      515.99      552.57     38.96 o 
   1   3   0     9344.21     9404.04     90.06 o 
   2   3   0     2287.06     2167.74     21.08 o 
   3   3   0       17.45       52.30      3.80 o 
   4   3   0     1963.55     2051.72     20.31 o 
   5   3   0      568.46      569.90     11.36 o 
   6   3   0      900.25      853.24     14.71 o 
   7   3   0     6659.56     6315.76     49.46 o 
   8   3   0     3287.13     3042.12     32.32 o 
   9   3   0      529.99      553.89     15.14 o 
  10   3   0     3276.10     3244.57     36.65 o 
  11   3   0     2490.79     2655.07     39.53 o 
  12   3   0        8.67        5.03     13.66 o 
  13   3   0       30.23       16.25     14.55 o 
  14   3   0      715.23      633.63     36.45 o 
  15   3   0     1380.74     1529.28     54.95 o 
  16   3   0      334.29      370.82     58.20 o 
   0   4   0    14499.40    13585.09    124.70 o 
   1   4   0     4909.11     5164.36     46.91 o 
   2   4   0     1601.87     1808.95     21.93 o 
   3   4   0     1624.89     1403.78     18.40 o 
   4   4   0      326.35      344.71      9.80 o 
   5   4   0     5075.20     4820.85     38.56 o 
   6   4   0       39.99       39.86      5.33 o 
   7   4   0        3.46        4.82      4.81 o 
   8   4   0     6168.76     5903.03     50.76 o 
   9   4   0     4871.79     4949.55     46.33 o 
  10   4   0     1101.23     1095.19     21.83 o 
  11   4   0     1054.66     1027.55     26.34 o 
  12   4   0      484.79      486.11     25.17 o 
  13   4   0      990.83     1032.24     43.22 o 
  14   4   0      265.18      268.55     26.69 o 
  15   4   0        0.57        1.63     17.01 o 
  16   4   0      508.67      496.27     54.96 o 
   1   5   0    21570.93    20512.64    151.47 o 
   2   5   0     2849.12     3082.58     35.30 o 
   3   5   0     4832.53     4201.76     38.39 o 
   4   5   0     1701.31     1644.04     22.60 o 
   5   5   0     4106.35     4106.74     40.49 o 
   6   5   0     4021.17     4033.69     37.08 o 
   7   5   0     4534.95     4469.46     41.16 o 
   8   5   0       90.08      117.56      8.55 o 
   9   5   0     2976.79     2889.34     34.64 o 
  10   5   0     4408.51     4638.97     54.54 o 
  11   5   0     1594.09     1548.02     32.28 o 
  12   5   0      231.49      213.68     19.69 o 
  13   5   0        5.91       -6.10     14.90 o 
  14   5   0      237.85      240.05     27.08 o 
  15   5   0      550.09      616.79     39.49 o 
  16   5   0      225.12      184.73     38.21 o 
   0   6   0    24789.85    22926.45    206.28 o 
   1   6   0     2233.85     2330.39     51.56 o 
   2   6   0     2938.15     3513.63     80.14 o 
   3   6   0     8432.61     8390.61     93.93 o 
   4   6   0     2536.28     2157.29     27.84 o 
   5   6   0       81.95       73.05      7.40 o 
   6   6   0        7.52       15.23      6.18 o 
   7   6   0     2871.07     2937.54     37.08 o 
   8   6   0     4849.60     4847.99     46.32 o 
   9   6   0     2444.32     2423.90     32.37 o 
  10   6   0      840.71      900.37     28.32 o 
  11   6   0     2654.17     2832.36     44.39 o 
  12   6   0      233.72      199.98     16.24 o 
  13   6   0      702.31      834.94     68.27 o 
  14   6   0      137.76      106.14     22.18 o 
  15   6   0        0.49       21.21     18.83 o 
  16   6   0       81.30       74.73     23.64 o 
   1   7   0    13391.65    13301.06     94.01 o 
   2   7   0     8550.65     8951.64     81.59 o 
   3   7   0     6348.95     6471.45     65.61 o 
   4   7   0        0.12       17.98      6.83 o 
   5   7   0     1434.84     1452.56     36.96 o 
   6   7   0     4408.58     4312.87     54.78 o 
   7   7   0      979.87      929.98     31.15 o 
   8   7   0       60.17       54.00     10.79 o 
   9   7   0      776.42      707.23     21.33 o 
  10   7   0      406.20      450.01     19.72 o 
  11   7   0      673.77      698.00     38.96 o 
  12   7   0      571.49      554.84     23.56 o 
  13   7   0      163.83      161.74     35.80 o 
  14   7   0       17.77       23.67     20.69 o 
  15   7   0      216.34      301.98     63.50 o 
   0   8   0     8390.99     8264.20    163.44 o 
   1   8   0      373.11      308.37     12.18 o 
   2   8   0        9.03        8.79      6.75 o 
   3   8   0       20.12       16.97      7.13 o 
   4   8   0       20.03       11.69      7.49 o 
   5   8   0      371.34      332.87     16.39 o 
   6   8   0      975.83     1012.16     26.26 o 
   7   8   0      101.54       78.23     18.45 o 
   8   8   0     1832.10     1772.76     31.99 o 
   9   8   0     2799.49     2877.70     51.25 o 
  10   8   0      726.71      750.84     29.70 o 
  11   8   0      281.35      288.58     21.45 o 
  12   8   0      544.37      578.57     43.72 o 
  13   8   0      319.29      316.80     31.71 o 
  14   8   0       18.09       25.51     28.58 o 
  15   8   0        1.08        8.56     28.68 o 
   1   9   0       23.63       42.84      7.21 o 
   2   9   0      173.43      131.94     13.68 o 
   3   9   0        3.98       -3.94      6.58 o 
   4   9   0      664.27      651.06     21.71 o 
   5   9   0      823.25      836.11     24.78 o 
   6   9   0      612.76      620.66     22.94 o 
   7   9   0     1956.76     1928.27     40.01 o 
   8   9   0     1820.82     1820.17     42.82 o 
   9   9   0        8.75       -6.02     14.61 o 
  10   9   0     1640.54     1756.28    101.94 o 
  11   9   0      767.88      882.83     95.80 o 
  12   9   0       86.00       76.21     23.29 o 
  13   9   0       56.15       50.92     23.61 o 
  14   9   0      257.22      280.70     45.37 o 
   0  10   0     2477.30     2480.22     47.66 o 
   1  10   0      212.53      175.45     11.01 o 
   2  10   0      107.26      102.53      9.55 o 
   3  10   0        2.28       12.24     11.43 o 
   4  10   0       84.89      100.00     11.75 o 
   5  10   0     1478.53     1455.86     33.19 o 
   6  10   0      693.67      671.39     24.39 o 
   7  10   0       89.45      106.99     14.08 o 
   8  10   0     1149.25     1145.06     42.91 o 
   9  10   0     1508.13     1524.25     50.55 o 
  10  10   0       68.39       51.54     41.33 o 
  11  10   0      423.39      365.81     33.34 o 
  12  10   0      494.43      528.04     38.81 o 
  13  10   0      223.84      267.14     70.04 o 
  14  10   0       25.74       30.80     27.02 o 
   1  11   0     2118.26     2174.27     32.96 o 
   2  11   0     1552.09     1479.41     27.76 o 
   3  11   0      532.77      548.89     18.71 o 
   4  11   0      117.17       86.50     12.51 o 
   5  11   0      136.26      149.78     14.86 o 
   6  11   0      192.40      216.43     17.39 o 
   7  11   0     1068.73     1061.37     37.00 o 
   8  11   0       51.83       48.91     17.74 o 
   9  11   0      135.28      171.99     24.65 o 
  10  11   0      790.06      802.61     42.88 o 
  11  11   0      158.15      122.90     26.20 o 
  12  11   0       59.34       72.42     24.24 o 
  13  11   0       21.20        0.44     23.95 o 
   0  12   0     1173.07     1211.56     37.02 o 
   1  12   0        3.31       -7.15      9.00 o 
   2  12   0      778.06      714.50     25.40 o 
   3  12   0     2031.52     2075.86     41.41 o 
   4  12   0      929.85      941.05     50.30 o 
   5  12   0      403.51      393.74     24.83 o 
   6  12   0       12.71       21.40     12.11 o 
   7  12   0      211.89      186.40     20.35 o 
   8  12   0      693.18      679.39     37.95 o 
   9  12   0      121.07      130.03     24.10 o 
  10  12   0       59.05       66.66     23.15 o 
  11  12   0      532.40      568.56     40.36 o 
  12  12   0      153.56      202.91     47.57 o 
   1  13   0      252.67      231.55     45.93 o 
   2  13   0      257.88      230.39     42.43 o 
   3  13   0        3.16       -4.36     10.63 o 
   4  13   0        0.52        7.68     11.57 o 
   5  13   0      110.77      118.58     16.16 o 
   6  13   0       54.70       60.86     14.29 o 
   7  13   0       29.83       22.20     13.76 o 
   8  13   0       90.54       93.01     24.32 o 
   9  13   0      392.01      393.79     33.41 o 
  10  13   0      390.61      342.99     34.01 o 
  11  13   0       33.66       -1.90     22.34 o 
   0  14   0      147.98      123.45     29.12 o 
   1  14   0        3.16       22.35     20.53 o 
   2  14   0       77.70       74.02     28.36 o 
   3  14   0       24.74       29.65     17.14 o 
   4  14   0       70.63      101.34     20.82 o 
   5  14   0        3.98        2.89     19.75 o 
   6  14   0        3.27        2.94     17.08 o 
   7  14   0        7.86       24.68     30.81 o 
   8  14   0       86.14       60.84     21.93 o 
   9  14   0      149.42      198.11     30.76 o 
  10  14   0       15.96       46.24     22.81 o 
   1  15   0       21.86       20.60     18.09 o 
   2  15   0       56.22       60.04     19.68 o 
   3  15   0        0.32       -4.60     16.95 o 
   4  15   0      224.52      235.36     34.66 o 
   5  15   0      243.32      256.85     27.83 o 
   6  15   0        0.23       -6.46     16.90 o 
   7  15   0      195.71      112.31     39.98 o 
   8  15   0      344.15      296.15     50.21 o 
   0  16   0      168.33      219.57     36.49 o 
   1  16   0      129.48      129.26     24.32 o 
   2  16   0        5.39       15.35     19.00 o 
   3  16   0       18.28       19.87     19.60 o 
   4  16   0       23.16       28.15     35.03 o 
   5  16   0       99.14       94.50     23.80 o 
   6  16   0      289.60      257.08     46.33 o 
   1  17   0      100.87       70.06     22.80 o 
   2  17   0       44.99       21.64     20.33 o 
   3  17   0        1.93        1.76     19.71 o 
 -17   1   1        3.57       35.35     20.66 o 
 -16   1   1       41.65       50.86     20.77 o 
 -15   1   1      159.68      156.18     24.39 o 
 -14   1   1        8.73      -11.02     23.87 o 
 -13   1   1        1.27       -2.11     13.65 o 
 -12   1   1        6.47        3.30     11.47 o 
 -11   1   1        9.05        5.36      7.56 o 
 -10   1   1     1458.90     1497.68     23.80 o 
  -9   1   1        6.22       11.33      5.19 o 
  -8   1   1     1368.50     1416.74     18.40 o 
  -7   1   1      105.13       98.19      7.61 o 
  -6   1   1      577.72      530.26      9.60 o 
  -5   1   1     1431.86     1410.11     13.75 o 
  -4   1   1     1045.87     1039.08     25.33 o 
  -3   1   1     1827.76     1884.32     21.49 o 
  -2   1   1     2286.08     2447.54     38.47 o 
  -1   1   1      132.84      137.35      4.72 o 
   0   1   1      490.03      503.76     10.39 o 
   1   1   1        6.08       13.49      3.19 o 
   2   1   1        2.57       -3.39      2.87 o 
   3   1   1     3242.60     3080.90     25.99 o 
   4   1   1     5342.47     5563.52     43.11 o 
   5   1   1      141.00      168.17      7.52 o 
   6   1   1     1490.69     1572.83     18.16 o 
   7   1   1     4226.27     4615.38     32.47 o 
   8   1   1     2200.08     2316.92     23.65 o 
   9   1   1      155.90      122.92      8.81 o 
  10   1   1       32.97       35.45      9.19 o 
  11   1   1      332.59      335.45     15.27 o 
  12   1   1       15.77       21.76     12.14 o 
  13   1   1       58.52       59.97     32.42 o 
  14   1   1        4.12       -2.88     25.27 o 
  15   1   1        1.06      -22.80     15.27 o 
  16   1   1       68.92       96.60     23.48 o 
 -17   2   1       19.19       -1.75     19.29 o 
 -16   2   1       23.72        3.29     28.63 o 
 -15   2   1        3.45       23.01     17.27 o 
 -14   2   1        0.74       -2.89     16.30 o 
 -13   2   1        1.85       15.63     14.11 o 
 -12   2   1       24.94       11.23     10.26 o 
 -11   2   1       10.51       -1.09      6.81 o 
 -10   2   1        2.61        4.98      6.55 o 
  -9   2   1      513.24      465.20     11.91 o 
  -8   2   1     1009.86     1217.30     16.67 o 
  -7   2   1      694.40      666.65     13.23 o 
  -6   2   1      486.91      403.38      9.74 o 
  -5   2   1      243.79      313.50      7.84 o 
  -4   2   1     6245.14     5934.82     39.69 o 
  -3   2   1      294.02      218.19      6.74 o 
  -2   2   1     2510.07     2818.20     24.15 o 
  -1   2   1     3513.76     3607.52     53.13 o 
   0   2   1     3050.65     3279.51     37.32 o 
   1   2   1    31921.32    32814.08    280.81 o 
   2   2   1       92.26       92.85      6.03 o 
   3   2   1        6.23        0.32      3.37 o 
   4   2   1        0.02       16.18      5.06 o 
   5   2   1     9264.61     8880.88     59.25 o 
   6   2   1       37.83       21.12      6.06 o 
   7   2   1      831.95      819.87     15.88 o 
   8   2   1      142.12      137.38      7.10 o 
   9   2   1      141.65      147.16     10.14 o 
  10   2   1        1.55        7.40      7.52 o 
  11   2   1        9.23       16.43      8.58 o 
  12   2   1        5.47       -0.37     19.00 o 
  13   2   1        8.40        8.98     15.06 o 
  14   2   1      236.23      193.50     24.95 o 
  15   2   1       67.57       29.03     29.28 o 
  16   2   1       17.56        2.96     18.24 o 
 -17   3   1       12.91       11.36     20.40 o 
 -16   3   1      177.40      132.57     27.36 o 
 -15   3   1        1.49      -21.74     14.49 o 
 -14   3   1       19.93        2.01     15.50 o 
 -13   3   1       78.13       81.86     20.48 o 
 -12   3   1      593.72      596.75     31.81 o 
 -11   3   1       23.84       56.35     10.39 o 
 -10   3   1      112.55       92.23     10.28 o 
  -9   3   1      559.09      490.86     13.80 o 
  -8   3   1       64.56       94.45      7.34 o 
  -7   3   1     1176.34     1216.16     17.90 o 
  -6   3   1      455.38      507.26     11.07 o 
  -5   3   1       76.78       99.87      5.20 o 
  -4   3   1       34.40       92.31      4.59 o 
  -3   3   1     1036.62     1152.79     15.17 o 
  -2   3   1      423.45      356.03      8.55 o 
  -1   3   1      745.19      706.19     11.32 o 
   0   3   1      568.77      438.39     15.35 o 
   1   3   1     4737.99     5083.12     57.26 o 
   2   3   1     2466.00     2333.81     27.56 o 
   3   3   1      482.22      407.22     12.20 o 
   4   3   1      119.45      146.88      7.39 o 
   5   3   1     2132.34     2138.58     28.24 o 
   6   3   1       13.03       24.34      4.79 o 
   7   3   1      156.76      178.22      8.89 o 
   8   3   1      214.92      212.90     11.15 o 
   9   3   1      261.76      261.39     11.56 o 
  10   3   1      127.86      123.29     11.60 o 
  11   3   1      107.46       83.56     17.35 o 
  12   3   1        0.26       11.39     12.06 o 
  13   3   1      206.28      223.45     25.79 o 
  14   3   1       16.47       36.77     21.15 o 
  15   3   1       15.51       14.52     18.01 o 
  16   3   1        3.32       16.23     19.30 o 
 -16   4   1       53.11       28.28     41.25 o 
 -15   4   1      488.63      484.37     34.38 o 
 -14   4   1      786.98      868.30     41.97 o 
 -13   4   1      103.44       65.89     24.86 o 
 -12   4   1        0.53        5.30     10.71 o 
 -11   4   1     1157.36     1249.79     29.66 o 
 -10   4   1      238.57      248.59     14.04 o 
  -9   4   1        9.09       12.91      7.35 o 
  -8   4   1      865.88      830.80     16.44 o 
  -7   4   1     1320.88     1358.99     19.49 o 
  -6   4   1      229.48      230.85      8.48 o 
  -5   4   1       63.17       66.23      5.03 o 
  -4   4   1      590.55      626.80     10.99 o 
  -3   4   1     1284.14     1400.25     18.26 o 
  -2   4   1     2900.51     2903.50     27.72 o 
  -1   4   1       99.25      151.73      6.41 o 
   0   4   1      130.04      161.26      7.50 o 
   1   4   1     2914.14     3051.55     43.26 o 
   2   4   1      287.75      338.24     17.05 o 
   3   4   1     5436.24     5227.85     72.69 o 
   4   4   1     3365.99     3358.52     42.18 o 
   5   4   1      101.34       92.45      7.40 o 
   6   4   1      793.21      866.74     16.34 o 
   7   4   1     3129.43     2977.38     34.23 o 
   8   4   1     1621.09     1699.28     25.02 o 
   9   4   1       85.60       80.48      8.45 o 
  10   4   1      716.72      669.30     18.38 o 
  11   4   1      642.79      640.16     22.30 o 
  12   4   1     1089.77     1133.91     38.80 o 
  13   4   1        0.04       -3.54     12.83 o 
  14   4   1      117.11       89.54     21.96 o 
  15   4   1      361.66      398.18    118.88 o 
  16   4   1      105.78      105.81     29.47 o 
 -16   5   1      484.96      530.45     37.57 o 
 -15   5   1      472.51      517.67     35.76 o 
 -14   5   1       35.30       31.70     18.11 o 
 -13   5   1     1542.72     1586.93     40.67 o 
 -12   5   1      551.56      571.68     46.55 o 
 -11   5   1       14.83       13.58      9.29 o 
 -10   5   1     3020.01     3154.37     43.47 o 
  -9   5   1     2874.97     2897.69     39.69 o 
  -8   5   1      245.18      231.29     10.93 o 
  -7   5   1       11.79        6.33      4.73 o 
  -6   5   1      586.10      542.01     14.86 o 
  -5   5   1      349.40      398.36     13.22 o 
  -4   5   1      704.99      929.85     22.97 o 
  -3   5   1      795.16      874.80     15.59 o 
  -2   5   1      759.23      769.86     14.32 o 
  -1   5   1      656.49      748.27     14.01 o 
   0   5   1       34.86       18.14      5.17 o 
   1   5   1       20.32       36.98      7.34 o 
   2   5   1     7011.91     7267.90     65.66 o 
   3   5   1     3546.31     3949.24     44.28 o 
   4   5   1       26.01       54.63      7.35 o 
   5   5   1     1461.85     1479.29     34.63 o 
   6   5   1     2418.57     2310.73     36.89 o 
   7   5   1      553.52      576.07     16.32 o 
   8   5   1     2435.12     2401.59     48.54 o 
   9   5   1     3651.07     3760.65     41.28 o 
  10   5   1     1845.29     1802.09     29.29 o 
  11   5   1        0.08        2.42     11.83 o 
  12   5   1     1917.62     1925.05     54.33 o 
  13   5   1      975.36     1007.25     36.10 o 
  14   5   1      317.76      335.09     30.41 o 
  15   5   1       58.51       49.65     20.77 o 
  16   5   1       99.29       86.14     24.96 o 
 -16   6   1      212.40      259.30     30.36 o 
 -15   6   1      126.07      145.79     25.29 o 
 -14   6   1      324.41      371.96     31.28 o 
 -13   6   1      261.52      237.40     19.91 o 
 -12   6   1      117.27      104.81     13.73 o 
 -11   6   1        3.13       -7.44      9.04 o 
 -10   6   1      285.44      319.80     16.54 o 
  -9   6   1       87.72       97.21     10.71 o 
  -8   6   1       27.11       30.48      6.51 o 
  -7   6   1      493.00      493.82     13.70 o 
  -6   6   1     1097.57     1030.04     20.31 o 
  -5   6   1       16.26       25.39      5.97 o 
  -4   6   1     1009.75     1238.58     20.64 o 
  -3   6   1     5575.11     5973.42     69.83 o 
  -2   6   1     3509.46     3346.09     34.35 o 
  -1   6   1     4917.86     4996.57     42.63 o 
   0   6   1     1102.73     1121.97     17.43 o 
   1   6   1      929.40      915.61     21.69 o 
   2   6   1     2588.52     2749.00     53.41 o 
   3   6   1     2997.34     3075.94     39.50 o 
   4   6   1     1440.17     1354.99     26.37 o 
   5   6   1      359.32      374.47     16.22 o 
   6   6   1     2332.68     2572.83     40.57 o 
   7   6   1     1378.85     1333.35     30.02 o 
   8   6   1      851.22      836.14     40.16 o 
   9   6   1      376.47      411.62     17.83 o 
  10   6   1      232.91      249.48     17.83 o 
  11   6   1      192.11      200.90     19.46 o 
  12   6   1      204.96      185.63     19.82 o 
  13   6   1       96.58      104.03     17.49 o 
  14   6   1      335.53      344.88     31.59 o 
  15   6   1      325.34      380.66     33.84 o 
 -15   7   1        1.42       13.08     28.90 o 
 -14   7   1        0.14       13.67     26.48 o 
 -13   7   1      134.01      166.63     24.49 o 
 -12   7   1        3.15       -8.07     10.73 o 
 -11   7   1        2.06       -1.14     11.26 o 
 -10   7   1     1200.24     1125.95     28.22 o 
  -9   7   1     1098.70     1226.07     35.28 o 
  -8   7   1     1540.32     1453.45     27.13 o 
  -7   7   1     2031.93     2127.24     31.56 o 
  -6   7   1       42.09       52.60      7.68 o 
  -5   7   1        1.79       14.29      7.26 o 
  -4   7   1     1139.98     1086.71     20.63 o 
  -3   7   1     3487.20     2985.71     34.45 o 
  -2   7   1        1.62        3.73      4.83 o 
  -1   7   1       26.43       20.69      5.48 o 
   0   7   1     4771.81     4662.89     62.59 o 
   1   7   1     5977.55     5682.40     57.54 o 
   2   7   1      411.87      560.83     17.16 o 
   3   7   1      899.56     1123.94     25.44 o 
   4   7   1     1856.48     1659.36     30.67 o 
   5   7   1      398.42      341.94     19.31 o 
   6   7   1      326.61      360.61     17.15 o 
   7   7   1      136.66      147.85     13.42 o 
   8   7   1     1469.35     1485.91     34.25 o 
   9   7   1      330.46      312.89     19.12 o 
  10   7   1        8.69       -4.07     10.12 o 
  11   7   1       28.51       20.66     20.83 o 
  12   7   1      423.96      427.75     34.51 o 
  13   7   1       48.22       34.15     16.01 o 
  14   7   1       43.05       65.54     19.00 o 
  15   7   1        7.89       13.22     20.77 o 
 -15   8   1      100.65       72.87     35.52 o 
 -14   8   1      211.18      223.71     42.24 o 
 -13   8   1      181.63      223.51     25.46 o 
 -12   8   1       40.09       29.21     14.48 o 
 -11   8   1      302.37      330.67     28.32 o 
 -10   8   1       98.95      114.31     19.65 o 
  -9   8   1        4.12       -7.40      9.71 o 
  -8   8   1       45.24       53.58     18.32 o 
  -7   8   1       88.66       89.44      9.75 o 
  -6   8   1     4118.50     4176.47     54.49 o 
  -5   8   1     1333.36     1438.56     25.62 o 
  -4   8   1     1637.54     1487.72     30.53 o 
  -3   8   1      237.15      245.45     13.47 o 
  -2   8   1     5065.20     4720.61     45.04 o 
  -1   8   1     5117.76     5220.72     48.31 o 
   0   8   1      330.44      307.23     12.05 o 
   1   8   1      420.15      427.11     14.25 o 
   2   8   1     6619.96     6163.65     98.96 o 
   3   8   1     4855.80     5217.97     59.59 o 
   4   8   1     1191.15     1103.47     29.17 o 
   5   8   1     1357.80     1293.61     29.41 o 
   6   8   1     1322.59     1282.11     35.53 o 
   7   8   1     1214.26     1202.14     34.25 o 
   8   8   1        8.75       14.74     10.25 o 
   9   8   1      687.59      735.14     37.61 o 
  10   8   1      172.23      149.04     23.15 o 
  11   8   1      201.91      207.48     26.87 o 
  12   8   1       79.37       39.75     21.25 o 
  13   8   1       47.47       22.73     24.51 o 
  14   8   1       37.98      -10.26     31.86 o 
 -14   9   1       11.25       -8.77     28.58 o 
 -13   9   1      259.16      194.06     31.42 o 
 -12   9   1      732.71      722.91     32.85 o 
 -11   9   1      173.76      144.05     26.77 o 
 -10   9   1        9.12       24.30     12.91 o 
  -9   9   1      346.59      391.50     23.15 o 
  -8   9   1     1380.16     1359.13     35.23 o 
  -7   9   1      728.68      761.91     23.85 o 
  -6   9   1      867.02      845.43     24.58 o 
  -5   9   1      382.43      357.34     17.27 o 
  -4   9   1      258.71      250.61     14.60 o 
  -3   9   1     1231.25     1040.40     20.84 o 
  -2   9   1      220.69      237.47     11.09 o 
  -1   9   1      179.29      168.81     11.25 o 
   0   9   1     1598.94     1580.32     34.31 o 
   1   9   1     3100.98     2847.21     35.27 o 
   2   9   1      732.81      758.60     21.86 o 
   3   9   1       21.52       33.51      8.68 o 
   4   9   1     2884.99     2914.76     46.39 o 
   5   9   1     1238.62     1179.56     29.24 o 
   6   9   1      295.77      288.35     17.39 o 
   7   9   1      228.34      214.35     16.67 o 
   8   9   1      702.56      789.10     28.34 o 
   9   9   1     1405.67     1334.67     36.42 o 
  10   9   1      862.57      904.19     43.13 o 
  11   9   1       98.95       87.81     23.31 o 
  12   9   1       43.32       21.27     21.13 o 
  13   9   1      566.34      620.77     70.57 o 
  14   9   1      255.59      277.33     33.54 o 
 -14  10   1      572.39      526.26     58.39 o 
 -13  10   1      235.23      179.82     23.03 o 
 -12  10   1       27.67       15.84     15.94 o 
 -11  10   1      997.14     1036.11     36.94 o 
 -10  10   1     1072.36     1034.08     35.23 o 
  -9  10   1      350.94      335.47     22.61 o 
  -8  10   1        7.45       -7.95     13.15 o 
  -7  10   1      577.85      529.40     23.10 o 
  -6  10   1     1588.72     1614.68     69.79 o 
  -5  10   1       76.60      103.60     13.84 o 
  -4  10   1       41.64       37.57     14.88 o 
  -3  10   1      599.97      590.90     21.48 o 
  -2  10   1      325.70      302.39     16.29 o 
  -1  10   1      492.72      469.78     16.07 o 
   0  10   1      753.56      707.29     18.70 o 
   1  10   1       74.51       71.54      8.74 o 
   2  10   1      227.14      251.27     12.88 o 
   3  10   1     1877.27     1859.22     42.52 o 
   4  10   1     2225.04     2255.08     54.69 o 
   5  10   1       32.80       46.54     10.96 o 
   6  10   1      550.78      595.88     24.20 o 
   7  10   1     2552.90     2748.81     50.02 o 
   8  10   1     1437.07     1451.09     54.22 o 
   9  10   1      155.96      180.26     19.08 o 
  10  10   1      288.14      282.24     29.45 o 
  11  10   1      738.46      768.99     43.11 o 
  12  10   1      429.89      472.94     37.24 o 
  13  10   1        7.56        0.28     21.80 o 
 -13  11   1      830.40      879.68     48.70 o 
 -12  11   1     1033.90     1154.26     51.46 o 
 -11  11   1      266.13      266.29     30.08 o 
 -10  11   1      295.78      289.94     46.31 o 
  -9  11   1      943.03      929.90     41.35 o 
  -8  11   1      475.40      535.43     32.79 o 
  -7  11   1      276.25      302.51     19.36 o 
  -6  11   1       22.39       13.29     10.66 o 
  -5  11   1      404.24      395.49     20.06 o 
  -4  11   1      144.81      171.02     14.72 o 
  -3  11   1      512.27      500.10     21.69 o 
  -2  11   1       31.36       38.98     10.94 o 
  -1  11   1       19.97       17.99      9.73 o 
   0  11   1      581.58      583.61     29.00 o 
   1  11   1      695.57      664.89     24.26 o 
   2  11   1      644.65      675.44     20.18 o 
   3  11   1      250.82      213.49     21.34 o 
   4  11   1      578.13      548.92     23.09 o 
   5  11   1      622.23      763.04     27.00 o 
   6  11   1      876.00      949.77     35.48 o 
   7  11   1       56.34       60.01     13.59 o 
   8  11   1      724.45      713.32     29.52 o 
   9  11   1     1774.48     1741.71     56.72 o 
  10  11   1     1349.20     1422.12     53.94 o 
  11  11   1        4.37      -20.23     27.74 o 
  12  11   1      478.76      444.90     80.67 o 
 -12  12   1       18.80       -6.90     21.28 o 
 -11  12   1      408.16      455.43     36.54 o 
 -10  12   1      705.55      745.36     41.02 o 
  -9  12   1      229.07      209.01     26.70 o 
  -8  12   1       26.35        3.70     16.27 o 
  -7  12   1      652.86      614.70     34.69 o 
  -6  12   1     1524.64     1501.88     37.06 o 
  -5  12   1      249.34      246.55     18.13 o 
  -4  12   1        9.13        6.70     10.13 o 
  -3  12   1       30.90       28.23     10.82 o 
  -2  12   1       28.96       21.02     10.68 o 
  -1  12   1       14.13       23.82     14.37 o 
   0  12   1      115.52      146.37     14.70 o 
   1  12   1       34.42       26.00     11.05 o 
   2  12   1       46.05       50.91     12.76 o 
   3  12   1     1249.58     1150.24     32.63 o 
   4  12   1      433.42      460.27     22.99 o 
   5  12   1      501.86      587.61     25.86 o 
   6  12   1     1168.27     1075.37     33.64 o 
   7  12   1     2288.74     2254.38     48.18 o 
   8  12   1      507.62      463.20     36.63 o 
   9  12   1        2.10      -26.11     17.41 o 
  10  12   1      571.16      559.24     39.43 o 
  11  12   1     1013.54     1080.04     52.37 o 
  12  12   1      512.67      547.85     42.59 o 
 -11  13   1      339.72      345.30     66.60 o 
 -10  13   1      146.51      113.84     24.82 o 
  -9  13   1       33.72       51.42     20.55 o 
  -8  13   1      349.59      298.02     93.99 o 
  -7  13   1     2175.16     2309.15     61.71 o 
  -6  13   1      669.00      566.38     28.14 o 
  -5  13   1       20.67       20.44     12.04 o 
  -4  13   1      961.17      954.95     64.91 o 
  -3  13   1     1404.10     1401.64     36.02 o 
  -2  13   1       29.86       38.50     12.57 o 
  -1  13   1     2887.79     2796.67     50.09 o 
   0  13   1     5934.95     5690.54     74.52 o 
   1  13   1     3100.56     3021.86     52.74 o 
   2  13   1       85.22       70.05     18.44 o 
   3  13   1      756.10      682.52     63.41 o 
   4  13   1     1590.81     1663.47     57.82 o 
   5  13   1      596.44      582.15     35.39 o 
   6  13   1       14.04       34.43     24.16 o 
   7  13   1        7.22        0.30     16.32 o 
   8  13   1      188.38      239.32     32.88 o 
   9  13   1       57.78       59.27     22.62 o 
  10  13   1       37.65       21.47     21.52 o 
  11  13   1        0.81      -26.86     21.45 o 
 -10  14   1      276.63      285.97     32.76 o 
  -9  14   1      375.90      369.64     33.37 o 
  -8  14   1       72.00       89.57     26.29 o 
  -7  14   1      385.68      358.55     30.90 o 
  -6  14   1     2506.28     2599.13     65.82 o 
  -5  14   1     2016.91     2020.59     59.78 o 
  -4  14   1      330.48      335.80     22.47 o 
  -3  14   1      305.45      317.88     21.82 o 
  -2  14   1     2173.88     2274.14     47.09 o 
  -1  14   1     2129.16     1971.31    115.20 o 
   0  14   1      688.59      689.35     36.52 o 
   1  14   1        9.50       23.99     15.87 o 
   2  14   1      707.69      705.04     36.88 o 
   3  14   1      571.38      529.40     34.43 o 
   4  14   1       34.74       50.04     19.23 o 
   5  14   1      899.23      917.08     43.58 o 
   6  14   1      948.40      950.13     65.05 o 
   7  14   1      429.30      430.86     38.02 o 
   8  14   1      124.04      208.43     46.50 o 
   9  14   1       15.44       25.56     37.62 o 
  -8  15   1      269.80      225.69     28.72 o 
  -7  15   1      750.90      776.20     41.38 o 
  -6  15   1       80.60       71.85     49.56 o 
  -5  15   1      209.52      191.84     47.33 o 
  -4  15   1     1009.47     1077.76     44.89 o 
  -3  15   1     1021.16     1037.74     43.67 o 
  -2  15   1      232.65      272.92     27.17 o 
  -1  15   1      437.41      383.51     30.60 o 
   0  15   1     1949.63     1884.13     56.99 o 
   1  15   1     1940.12     1753.26     67.74 o 
   2  15   1      638.29      614.60     36.82 o 
   3  15   1       87.24       63.08     21.17 o 
   4  15   1      750.77      715.89     40.87 o 
   5  15   1      624.94      750.05     42.70 o 
   6  15   1       10.79       13.84     19.31 o 
   7  15   1        0.77        6.58     18.98 o 
   8  15   1      145.84      173.39     47.57 o 
  -6  16   1      638.84      665.17     64.03 o 
  -5  16   1      162.63      169.52     39.12 o 
  -4  16   1        1.14      -12.00     17.83 o 
  -3  16   1      209.98      244.87     35.35 o 
  -2  16   1      339.09      359.26     32.34 o 
  -1  16   1      276.41      318.74     30.98 o 
   0  16   1       47.62       33.61     25.54 o 
   1  16   1        6.88       36.34     19.34 o 
   2  16   1      161.50      185.08     26.95 o 
   3  16   1      512.30      628.85     39.87 o 
   4  16   1      299.12      289.95     36.03 o 
   5  16   1        1.33        5.73     20.64 o 
   6  16   1      105.57      120.98     26.92 o 
  -2  17   1        8.90       -0.37     19.81 o 
  -1  17   1       46.62       61.99     22.24 o 
   0  17   1      181.39      208.25     45.37 o 
   1  17   1      127.01      109.66     29.95 o 
   2  17   1      107.68      121.20     36.70 o 
 -17   0   2        1.89       19.16     27.34 o 
 -16   0   2      464.37      414.27     45.74 o 
 -15   0   2     1191.93     1080.24     63.01 o 
 -14   0   2      896.50      851.77     54.78 o 
 -13   0   2       18.28        9.30     12.80 o 
 -12   0   2     1045.15     1117.45     53.65 o 
 -11   0   2     2233.78     2077.56     48.82 o 
 -10   0   2     2662.23     2829.76     91.96 o 
  -9   0   2      476.77      460.03     21.40 o 
  -8   0   2     5422.72     5351.36     54.63 o 
  -7   0   2    40202.55    41944.53    407.19 o 
  -6   0   2    10025.29    10747.40    137.05 o 
  -5   0   2      107.73       84.40     11.54 o 
  -4   0   2    11045.25     9962.58    135.54 o 
  -3   0   2    31081.60    31824.32    270.22 o 
  -2   0   2     6628.81     6027.90     82.76 o 
  -1   0   2    27499.37    27879.80    339.47 o 
   0   0   2     1310.37     1823.05     38.42 o 
   1   0   2    53134.26    53802.18    643.38 o 
   2   0   2      187.36      191.07     10.52 o 
   3   0   2      181.22      276.62     13.26 o 
   4   0   2     4423.38     4229.96     57.20 o 
   5   0   2     2697.53     2359.36     42.19 o 
   6   0   2      188.22      192.22     14.46 o 
   7   0   2     3855.13     4206.84     66.07 o 
   8   0   2      137.24      187.98     14.83 o 
   9   0   2      300.49      302.38     18.09 o 
  10   0   2      463.89      442.66     22.10 o 
  11   0   2      445.93      464.96     23.77 o 
  12   0   2      432.88      530.58     26.15 o 
  13   0   2      800.91      736.17     36.84 o 
  14   0   2      489.86      607.16     52.14 o 
  15   0   2      257.02      189.05     37.46 o 
  16   0   2      108.09       26.37     30.41 o 
 -17   1   2      350.74      342.63     31.98 o 
 -16   1   2       29.26       35.63     18.22 o 
 -15   1   2      122.59      139.26     22.49 o 
 -14   1   2      549.07      571.80     33.51 o 
 -13   1   2      782.80      837.85     37.49 o 
 -12   1   2      315.83      304.05     16.19 o 
 -11   1   2      314.12      321.02     15.56 o 
 -10   1   2      606.55      631.09     19.65 o 
  -9   1   2     7958.24     7960.44     60.84 o 
  -8   1   2      554.16      453.94     19.74 o 
  -7   1   2     1242.95     1333.69     21.10 o 
  -6   1   2    25790.42    27192.98    169.20 o 
  -5   1   2    11675.76    11177.74     76.96 o 
  -4   1   2       49.10       57.61      9.43 o 
  -3   1   2       88.00       93.47     10.71 o 
  -2   1   2     5139.48     4897.25     62.40 o 
  -1   1   2     8302.37     8767.65     68.44 o 
   0   1   2    15707.84    16125.04    146.95 o 
   1   1   2    25613.75    25988.32    230.13 o 
   2   1   2      158.55      135.83      8.21 o 
   3   1   2    11710.98    11646.79     95.48 o 
   4   1   2      590.46      471.66     13.33 o 
   5   1   2      691.20      674.98     14.56 o 
   6   1   2     1902.88     1821.37     25.02 o 
   7   1   2     3457.18     3165.23     47.74 o 
   8   1   2     3607.07     3554.72     39.60 o 
   9   1   2      343.61      401.40     15.36 o 
  10   1   2       10.26        4.83      8.13 o 
  11   1   2     1833.36     1773.76     31.04 o 
  12   1   2     1463.42     1513.96     30.05 o 
  13   1   2       64.89       78.79     16.23 o 
  14   1   2      337.03      292.22     29.43 o 
  15   1   2      742.54      731.88     49.13 o 
  16   1   2      489.74      490.31     61.01 o 
 -17   2   2      125.40      112.04     24.11 o 
 -16   2   2     1339.77     1365.48     82.51 o 
 -15   2   2     1193.30     1204.37     47.09 o 
 -14   2   2      377.38      389.48     29.14 o 
 -13   2   2      187.34      225.08     15.72 o 
 -12   2   2     2320.05     2378.27     38.71 o 
 -11   2   2      342.26      349.10     16.15 o 
 -10   2   2      395.14      373.86     15.41 o 
  -9   2   2      276.36      216.53     11.66 o 
  -8   2   2     3775.31     3583.62     39.24 o 
  -7   2   2     7168.87     6871.40     57.88 o 
  -6   2   2      142.96      183.67      8.66 o 
  -5   2   2      812.38      928.88     15.65 o 
  -4   2   2     5269.93     4962.56     40.29 o 
  -3   2   2       40.50       44.45      3.67 o 
  -2   2   2      316.58      216.86      6.94 o 
  -1   2   2    10852.44    10468.32     70.07 o 
   0   2   2    10111.55    11360.01     86.38 o 
   1   2   2    33895.75    32371.70    275.17 o 
   2   2   2     9053.88     9975.67     71.54 o 
   3   2   2     2118.51     1905.74     24.29 o 
   4   2   2     4658.19     4227.40     37.00 o 
   5   2   2     1108.37     1047.30     18.10 o 
   6   2   2     1540.64     1335.66     28.94 o 
   7   2   2     2142.68     2066.52     31.49 o 
   8   2   2      165.47      151.22     11.31 o 
   9   2   2     4181.02     4058.45     49.99 o 
  10   2   2     3092.48     3094.03     44.69 o 
  11   2   2     1643.17     1618.55     34.74 o 
  12   2   2      660.32      753.48     22.74 o 
  13   2   2     1799.01     1901.05     46.61 o 
  14   2   2      444.43      512.15     35.56 o 
  15   2   2        3.25       21.70     19.78 o 
  16   2   2       67.02       42.60     24.76 o 
 -17   3   2     1121.53     1219.32    164.06 o 
 -16   3   2        0.59      -11.72     20.67 o 
 -15   3   2      998.49     1124.43     46.95 o 
 -14   3   2     2277.22     2411.64     50.65 o 
 -13   3   2     1945.56     1908.85     42.64 o 
 -12   3   2       71.67       79.45     11.89 o 
 -11   3   2     1152.29     1109.32     30.52 o 
 -10   3   2     2834.76     2985.16     39.90 o 
  -9   3   2     2989.98     2859.84     44.99 o 
  -8   3   2      708.88      774.22     18.79 o 
  -7   3   2     1340.59     1355.79     28.46 o 
  -6   3   2    14136.61    13646.36     95.65 o 
  -5   3   2      211.74      225.56     10.63 o 
  -4   3   2       42.79       91.60      5.05 o 
  -3   3   2     1259.07     1223.17     36.09 o 
  -2   3   2     1748.38     1525.77     36.84 o 
  -1   3   2     2027.14     2339.79     32.76 o 
   0   3   2      670.84      671.24     14.86 o 
   1   3   2     5292.57     5330.10     52.23 o 
   2   3   2      143.02       99.76      7.03 o 
   3   3   2     2590.24     2598.77     39.97 o 
   4   3   2     5860.40     5144.65     55.09 o 
   5   3   2      329.50      351.62     16.14 o 
   6   3   2      311.13      327.98     13.23 o 
   7   3   2     4302.17     4048.56     54.20 o 
   8   3   2     9528.78     9580.26     89.53 o 
   9   3   2     1112.86     1083.97     25.86 o 
  10   3   2      413.65      412.56     18.72 o 
  11   3   2     3450.58     3608.68     50.90 o 
  12   3   2     3556.06     3709.08     53.45 o 
  13   3   2        2.22        3.67     13.21 o 
  14   3   2      434.74      452.36     57.77 o 
  15   3   2     1019.12     1068.54     63.28 o 
  16   3   2      481.91      475.17     38.35 o 
 -16   4   2     1037.09     1066.63     80.98 o 
 -15   4   2      914.35      952.68     55.96 o 
 -14   4   2       21.36       26.22     13.91 o 
 -13   4   2     1061.99     1041.59     33.38 o 
 -12   4   2     4598.59     4777.69     67.20 o 
 -11   4   2     1629.38     1687.59     37.64 o 
 -10   4   2      908.37      888.22     22.98 o 
  -9   4   2     1628.79     1497.57     27.20 o 
  -8   4   2     3234.30     3267.66     39.08 o 
  -7   4   2     9230.27     9059.42     74.11 o 
  -6   4   2      210.00      194.69      7.58 o 
  -5   4   2     1899.09     1933.85     20.18 o 
  -4   4   2       53.61       32.83      4.82 o 
  -3   4   2      183.43      137.99      6.78 o 
  -2   4   2      329.38      251.20     14.66 o 
  -1   4   2        7.04        3.71      3.47 o 
   0   4   2     1148.44     1272.02     20.34 o 
   1   4   2     1540.52     1423.13     24.44 o 
   2   4   2     4089.62     3867.86     42.49 o 
   3   4   2      100.88      153.28      9.58 o 
   4   4   2     1913.46     1797.13     32.22 o 
   5   4   2      746.77      619.26     19.32 o 
   6   4   2     4534.87     4199.20     49.18 o 
   7   4   2      680.58      709.91     19.69 o 
   8   4   2        2.99       -4.22      6.85 o 
   9   4   2     5553.10     5513.52     62.57 o 
  10   4   2     5159.70     5417.75     62.60 o 
  11   4   2     2467.69     2604.06     43.55 o 
  12   4   2      591.64      539.96     27.80 o 
  13   4   2     1601.88     1720.45     45.60 o 
  14   4   2     1063.79     1121.36     39.48 o 
  15   4   2        3.20       23.87     19.33 o 
  16   4   2       78.30       68.29     29.57 o 
 -16   5   2        2.43       21.80     30.30 o 
 -15   5   2       88.87       76.21     21.45 o 
 -14   5   2      635.98      646.78     29.43 o 
 -13   5   2     2031.17     2003.61     45.18 o 
 -12   5   2      779.89      883.39     40.30 o 
 -11   5   2      950.73      833.54     24.57 o 
 -10   5   2       85.68       77.98     10.72 o 
  -9   5   2     1909.08     1929.94     31.56 o 
  -8   5   2     4516.70     4663.39     49.28 o 
  -7   5   2       32.34       44.11      5.65 o 
  -6   5   2     6575.36     6587.38     49.01 o 
  -5   5   2     5443.52     5281.67     40.63 o 
  -4   5   2     3420.28     3374.26     34.17 o 
  -3   5   2     1020.09     1051.57     17.56 o 
  -2   5   2     3546.09     3489.62     34.47 o 
  -1   5   2     4649.07     4491.83     40.78 o 
   0   5   2     6786.88     6838.90     64.19 o 
   1   5   2       11.63       45.71      8.01 o 
   2   5   2    12534.39    12793.22    105.47 o 
   3   5   2    13577.78    13724.15    122.49 o 
   4   5   2     8272.35     8946.19    104.28 o 
   5   5   2     1239.04     1392.34     28.80 o 
   6   5   2     1046.57      903.25     38.37 o 
   7   5   2     1491.79     1531.64     32.67 o 
   8   5   2     1939.73     1830.62     32.63 o 
   9   5   2       21.70       27.06     10.12 o 
  10   5   2       39.71       37.10     10.66 o 
  11   5   2      252.75      284.66     17.50 o 
  12   5   2      901.14      985.71     35.29 o 
  13   5   2        1.08       25.25     15.74 o 
  14   5   2       18.34       17.15     16.41 o 
  15   5   2      126.73      135.77     31.45 o 
 -16   6   2      295.83      196.91     43.16 o 
 -15   6   2      517.56      636.17     57.95 o 
 -14   6   2      137.46      100.82     20.96 o 
 -13   6   2       10.65       -1.75     12.47 o 
 -12   6   2      636.41      712.13     36.55 o 
 -11   6   2       39.77       31.37     10.53 o 
 -10   6   2     1262.94     1238.91     27.79 o 
  -9   6   2        9.65       26.90      8.65 o 
  -8   6   2      810.30      817.38     20.68 o 
  -7   6   2     6692.94     6660.71     52.33 o 
  -6   6   2     6161.03     5944.62     46.88 o 
  -5   6   2        7.39       45.83      6.62 o 
  -4   6   2     1170.43     1007.57     18.76 o 
  -3   6   2     5876.98     5322.58     83.68 o 
  -2   6   2     4844.67     4762.62     49.32 o 
  -1   6   2      283.62      270.90     11.57 o 
   0   6   2     4352.44     4089.30     45.98 o 
   1   6   2     9019.40     9157.29    116.54 o 
   2   6   2     4481.80     4291.84     48.66 o 
   3   6   2      331.82      247.33     13.98 o 
   4   6   2     5375.47     5341.35     60.85 o 
   5   6   2     1464.99     1362.94     29.44 o 
   6   6   2      633.79      543.91     20.54 o 
   7   6   2       12.72        9.81      8.53 o 
   8   6   2      489.76      500.84     22.08 o 
   9   6   2     2469.80     2518.04     46.69 o 
  10   6   2      717.89      754.12     28.22 o 
  11   6   2      822.91      801.25     26.33 o 
  12   6   2      299.86      303.24     35.61 o 
  13   6   2      164.19      162.14     20.83 o 
  14   6   2      181.22      166.39     22.88 o 
  15   6   2       76.09      113.95     26.05 o 
 -15   7   2       81.32       68.29     34.44 o 
 -14   7   2       94.77      101.57     22.39 o 
 -13   7   2      371.15      306.20     29.73 o 
 -12   7   2      644.31      770.18     39.31 o 
 -11   7   2       52.40       52.59     13.59 o 
 -10   7   2      547.84      564.80     25.14 o 
  -9   7   2     4915.21     4809.81     65.12 o 
  -8   7   2     5600.02     5596.79     62.08 o 
  -7   7   2       53.11       64.14      8.30 o 
  -6   7   2     2831.27     2874.64     35.80 o 
  -5   7   2     4661.03     4476.55     45.87 o 
  -4   7   2      124.43       95.43      8.20 o 
  -3   7   2      443.49      482.53     14.97 o 
  -2   7   2     3932.56     3902.68     41.10 o 
  -1   7   2     5680.60     5209.09     49.26 o 
   0   7   2     2341.76     2241.28     43.57 o 
   1   7   2      822.64      879.01     20.08 o 
   2   7   2     5749.67     5984.03     62.73 o 
   3   7   2     4260.34     4219.16     51.87 o 
   4   7   2       26.83       13.38      7.44 o 
   5   7   2     2371.98     2729.41     43.58 o 
   6   7   2     1341.78     1265.17     30.71 o 
   7   7   2      924.06      920.09     27.81 o 
   8   7   2      178.23      157.26     15.11 o 
   9   7   2      471.76      446.09     22.76 o 
  10   7   2       75.12       90.59     17.03 o 
  11   7   2       85.25       94.27     21.21 o 
  12   7   2      265.38      285.75     34.04 o 
  13   7   2      193.05      191.64     27.33 o 
  14   7   2       46.59       51.99     35.28 o 
  15   7   2       78.75      131.20     37.08 o 
 -15   8   2      635.67      617.87     60.64 o 
 -14   8   2       18.44       23.41     18.62 o 
 -13   8   2      313.53      276.47     28.01 o 
 -12   8   2      532.58      521.25     26.92 o 
 -11   8   2       47.47       44.06     14.03 o 
 -10   8   2      336.32      320.44     20.85 o 
  -9   8   2      691.39      726.37     27.34 o 
  -8   8   2     1179.92     1174.64     31.87 o 
  -7   8   2     1793.82     1841.94     39.80 o 
  -6   8   2      327.95      327.51     14.16 o 
  -5   8   2      358.90      359.87     16.78 o 
  -4   8   2      785.49      751.44     18.83 o 
  -3   8   2     2294.35     2294.15     31.68 o 
  -2   8   2     2250.01     2261.31     35.63 o 
  -1   8   2        7.09       17.47      5.59 o 
   0   8   2        6.47       11.54      5.51 o 
   1   8   2     5919.32     5745.72     60.51 o 
   2   8   2     2593.47     2678.17     39.04 o 
   3   8   2      634.16      698.89     21.54 o 
   4   8   2      380.86      358.22     17.49 o 
   5   8   2      814.72      844.55     31.60 o 
   6   8   2      337.28      323.55     18.12 o 
   7   8   2      171.37      185.18     15.68 o 
   8   8   2      121.16      120.23     14.93 o 
   9   8   2      997.19     1028.93     48.91 o 
  10   8   2      206.69      194.12     18.51 o 
  11   8   2        1.70       14.91     24.00 o 
  12   8   2     1068.59     1111.54     48.23 o 
  13   8   2      959.83      983.85     47.92 o 
  14   8   2      273.61      334.54     34.10 o 
 -14   9   2      644.46      688.45     45.12 o 
 -13   9   2      214.10      224.46     27.79 o 
 -12   9   2       42.63       78.65     16.98 o 
 -11   9   2      197.83      156.39     21.21 o 
 -10   9   2       35.19       46.78     13.77 o 
  -9   9   2      190.94      180.78     17.25 o 
  -8   9   2       42.02       26.60     14.50 o 
  -7   9   2      292.29      267.67     28.44 o 
  -6   9   2     1350.09     1314.51     26.19 o 
  -5   9   2      385.17      375.75     15.42 o 
  -4   9   2      147.34      164.70     16.64 o 
  -3   9   2       19.57       25.91      7.35 o 
  -2   9   2      342.73      349.03     24.49 o 
  -1   9   2      382.69      385.68     21.44 o 
   0   9   2     1309.06     1264.79     29.44 o 
   1   9   2     1243.62     1233.46     23.16 o 
   2   9   2      224.58      247.99     14.05 o 
   3   9   2     2189.29     2292.89     38.84 o 
   4   9   2     2249.21     2219.26     40.06 o 
   5   9   2       44.91       57.66     11.20 o 
   6   9   2       11.89        4.46     13.96 o 
   7   9   2     1062.34     1132.76     32.92 o 
   8   9   2     1541.41     1537.36     39.03 o 
   9   9   2      188.24      220.77     19.40 o 
  10   9   2       13.67      -13.58     15.72 o 
  11   9   2      872.81      925.48     48.02 o 
  12   9   2      512.62      529.68     66.39 o 
  13   9   2        0.86      -10.52     42.54 o 
 -14  10   2       17.25       23.86     21.14 o 
 -13  10   2      116.63       96.00     22.96 o 
 -12  10   2      505.97      482.94     32.23 o 
 -11  10   2      144.05      142.99     18.91 o 
 -10  10   2        1.50       -5.76     16.30 o 
  -9  10   2       40.42       41.43     13.66 o 
  -8  10   2      306.33      329.73     27.48 o 
  -7  10   2      729.25      737.80     27.28 o 
  -6  10   2      108.51      101.15     13.05 o 
  -5  10   2       42.22       38.83      8.68 o 
  -4  10   2      383.66      395.23     19.26 o 
  -3  10   2      419.07      387.31     25.54 o 
  -2  10   2      802.82      790.70     24.60 o 
  -1  10   2      720.60      703.88     23.94 o 
   0  10   2       32.18       31.51     10.05 o 
   1  10   2     2704.99     2548.76     44.12 o 
   2  10   2     1690.99     1811.47     98.44 o 
   3  10   2      601.83      561.20     21.85 o 
   4  10   2      986.04      913.06     27.54 o 
   5  10   2      766.64      789.78     26.92 o 
   6  10   2      644.42      670.37     26.39 o 
   7  10   2      327.19      339.63     21.80 o 
   8  10   2       82.12      101.04     15.93 o 
   9  10   2      448.80      407.16     24.69 o 
  10  10   2      506.75      528.65     36.97 o 
  11  10   2       54.44       11.90     25.16 o 
  12  10   2      449.88      540.46    135.68 o 
  13  10   2      581.33      579.21     42.34 o 
 -13  11   2      121.54       94.76     25.00 o 
 -12  11   2        1.26       -2.61     14.95 o 
 -11  11   2       17.31       -2.86     14.58 o 
 -10  11   2      272.62      265.56     22.40 o 
  -9  11   2      709.59      660.25     29.39 o 
  -8  11   2      777.23      659.44     28.60 o 
  -7  11   2      201.17      249.17     19.24 o 
  -6  11   2     1318.36     1323.84     33.26 o 
  -5  11   2      684.50      604.20     24.52 o 
  -4  11   2      900.14      909.91     36.85 o 
  -3  11   2       85.21       79.17     12.13 o 
  -2  11   2      219.45      212.68     15.74 o 
  -1  11   2      227.73      244.81     16.83 o 
   0  11   2      375.17      351.61     19.13 o 
   1  11   2       35.76       55.70     12.10 o 
   2  11   2      528.24      558.87     24.29 o 
   3  11   2     1505.76     1403.31     44.65 o 
   4  11   2      145.54      129.77     19.80 o 
   5  11   2        0.34        1.55     10.59 o 
   6  11   2      230.97      302.31     20.58 o 
   7  11   2      145.32      166.01     18.46 o 
   8  11   2      194.27      192.31     19.92 o 
   9  11   2       13.22      -11.27     12.20 o 
  10  11   2       24.52       24.20     20.97 o 
  11  11   2      171.70      148.83     28.01 o 
  12  11   2      232.19      221.28     53.09 o 
 -12  12   2        1.08      -20.28     19.87 o 
 -11  12   2       32.39       35.57     21.40 o 
 -10  12   2      466.49      493.08     35.14 o 
  -9  12   2      572.63      539.87     34.57 o 
  -8  12   2       16.63      -15.86     15.79 o 
  -7  12   2      822.85      839.91     38.36 o 
  -6  12   2      547.56      578.04     32.95 o 
  -5  12   2      128.59      178.64     16.69 o 
  -4  12   2     1164.99     1190.30     42.10 o 
  -3  12   2     1571.29     1521.54     36.50 o 
  -2  12   2     1909.13     1787.61     38.96 o 
  -1  12   2        0.19        7.05     10.77 o 
   0  12   2     1310.47     1301.34     34.55 o 
   1  12   2     2575.63     2541.95     84.00 o 
   2  12   2     1099.44     1057.12     32.64 o 
   3  12   2      243.98      250.65     19.91 o 
   4  12   2     1394.39     1356.01     47.22 o 
   5  12   2       95.27       79.02     19.54 o 
   6  12   2      104.25       47.74     18.08 o 
   7  12   2      860.31      794.40     40.30 o 
   8  12   2      170.23      167.74     35.14 o 
   9  12   2       76.87       81.03     17.37 o 
  10  12   2        9.77       10.03     19.57 o 
  11  12   2       11.65      -19.42     21.49 o 
 -11  13   2       81.82       63.91     23.85 o 
 -10  13   2       69.03       61.59     36.16 o 
  -9  13   2      142.75      138.01     23.90 o 
  -8  13   2      482.42      435.40     32.59 o 
  -7  13   2      118.03      132.43     22.50 o 
  -6  13   2       42.37       56.70     18.97 o 
  -5  13   2      277.90      263.58     20.12 o 
  -4  13   2      244.58      234.14     29.55 o 
  -3  13   2        0.85       -5.81     11.37 o 
  -2  13   2       22.57       13.99     12.06 o 
  -1  13   2      436.18      421.53     23.05 o 
   0  13   2       21.58       31.00     12.74 o 
   1  13   2      318.83      311.28     35.54 o 
   2  13   2     1836.09     1699.33     41.79 o 
   3  13   2     2440.55     2309.64     48.94 o 
   4  13   2        9.51       16.72     16.90 o 
   5  13   2      295.98      252.15     27.76 o 
   6  13   2      653.13      676.41     48.99 o 
   7  13   2       51.98       33.86     19.49 o 
   8  13   2        0.64       -8.21     23.17 o 
   9  13   2       12.32      -45.31     34.39 o 
  10  13   2       17.43      -51.66     35.84 o 
 -10  14   2        5.80       17.04     20.62 o 
  -9  14   2        6.58       20.19     24.59 o 
  -8  14   2        0.45       10.07     18.13 o 
  -7  14   2      123.24      133.06     35.68 o 
  -6  14   2       18.66       11.45     17.50 o 
  -5  14   2        6.88        2.13     13.12 o 
  -4  14   2       79.69      105.90     23.26 o 
  -3  14   2       49.93       77.30     15.01 o 
  -2  14   2       44.92       34.76     14.57 o 
  -1  14   2        0.03        9.09     14.64 o 
   0  14   2       68.69       64.16     15.38 o 
   1  14   2       18.83        6.03     15.04 o 
   2  14   2       57.47       56.55     15.34 o 
   3  14   2      227.40      257.10     33.26 o 
   4  14   2      355.76      330.39     30.88 o 
   5  14   2      129.30      149.53     43.83 o 
   6  14   2       87.35       99.60     23.88 o 
   7  14   2       11.06      -11.41     17.71 o 
   8  14   2        1.04       -1.41     20.28 o 
   9  14   2       89.04       97.14     44.83 o 
  -8  15   2        0.41      -21.35     17.79 o 
  -7  15   2        4.27       38.35     20.07 o 
  -6  15   2        6.78        3.31     18.21 o 
  -5  15   2       99.17       86.12     21.82 o 
  -4  15   2       55.01       37.30     15.25 o 
  -3  15   2        0.26       13.99     14.11 o 
  -2  15   2       36.64       17.99     14.30 o 
  -1  15   2        2.29       16.21     14.05 o 
   0  15   2      274.11      297.87     40.47 o 
   1  15   2      328.31      238.02     27.93 o 
   2  15   2       22.85       27.30     19.21 o 
   3  15   2      101.82       83.64     22.48 o 
   4  15   2      248.56      323.55     32.40 o 
   5  15   2       27.97       29.88     22.01 o 
   6  15   2       21.92       19.77     20.59 o 
   7  15   2       17.48        3.85     20.39 o 
  -6  16   2        6.69       11.57     54.65 o 
  -5  16   2        9.89        6.92     19.40 o 
  -4  16   2       24.36       36.35     19.66 o 
  -3  16   2       31.60       29.41     19.35 o 
  -2  16   2        0.94       -0.10     17.36 o 
  -1  16   2      127.66      114.75     28.20 o 
   0  16   2      177.52      168.56     26.27 o 
   1  16   2        5.14        3.20     18.06 o 
   2  16   2       82.43       67.10     22.11 o 
   3  16   2      144.61      211.85     29.30 o 
   4  16   2        3.18        0.39     20.39 o 
   5  16   2       18.75       28.03     41.57 o 
  -1  17   2       43.96       20.59     39.15 o 
   0  17   2       41.05       54.73     25.53 o 
 -17   1   3       15.71       10.34     19.81 o 
 -16   1   3       29.17       23.17     18.56 o 
 -15   1   3       12.11       -8.73     20.37 o 
 -14   1   3      264.38      250.67     17.01 o 
 -13   1   3      261.24      230.72     15.83 o 
 -12   1   3      475.05      462.20     19.51 o 
 -11   1   3       18.35       13.10      8.70 o 
 -10   1   3      245.81      231.48     13.58 o 
  -9   1   3      825.20      934.73     22.48 o 
  -8   1   3       52.88       50.86      6.19 o 
  -7   1   3      263.35      155.48      8.03 o 
  -6   1   3      830.67      956.77     16.26 o 
  -5   1   3      972.45      949.22     15.38 o 
  -4   1   3      679.94      721.69     10.58 o 
  -3   1   3     5569.59     5598.21     43.98 o 
  -2   1   3       96.46      100.85      5.79 o 
  -1   1   3     3099.59     3377.05     36.64 o 
   0   1   3    25320.31    27605.07    196.37 o 
   1   1   3    32918.98    34568.13    306.33 o 
   2   1   3     1272.77     1405.90     24.87 o 
   3   1   3       74.76       77.90      7.65 o 
   4   1   3     2966.76     2949.47     34.61 o 
   5   1   3       96.32      119.53      8.89 o 
   6   1   3      835.90      803.23     18.31 o 
   7   1   3      390.65      390.26     15.58 o 
   8   1   3       81.04       90.29      9.65 o 
   9   1   3      384.17      421.76     16.60 o 
  10   1   3      360.18      331.22     21.91 o 
  11   1   3        1.37      -12.55      8.36 o 
  12   1   3       43.79       36.42     11.90 o 
  13   1   3      378.79      390.80     29.97 o 
  14   1   3       58.67       34.82     18.18 o 
  15   1   3       15.62      -11.00     25.19 o 
 -17   2   3        1.68       12.62     49.13 o 
 -16   2   3       15.34        0.35     20.61 o 
 -15   2   3        6.69       10.48     13.52 o 
 -14   2   3        2.71       13.49     10.57 o 
 -13   2   3      136.99      157.23     14.47 o 
 -12   2   3      160.42      153.69     13.60 o 
 -11   2   3      590.68      560.32     20.52 o 
 -10   2   3        5.60       10.95      9.02 o 
  -9   2   3      221.92      286.75     12.67 o 
  -8   2   3     1829.70     1818.61     26.29 o 
  -7   2   3      261.40      198.03      9.72 o 
  -6   2   3     1714.98     1541.21     27.23 o 
  -5   2   3     2252.45     2637.10     28.19 o 
  -4   2   3     5886.52     5372.94     40.84 o 
  -3   2   3       74.02       58.03      4.96 o 
  -2   2   3     1513.89     1803.17     18.99 o 
  -1   2   3      193.64      281.63      9.17 o 
   0   2   3     2624.27     2577.02     27.57 o 
   1   2   3     3423.68     4026.23     32.17 o 
   2   2   3     6241.72     5979.43     51.54 o 
   3   2   3        2.54        4.72      4.72 o 
   4   2   3       10.93        0.76      5.36 o 
   5   2   3      602.12      660.45     22.26 o 
   6   2   3     1876.69     1829.54     27.00 o 
   7   2   3       91.59      111.60      9.67 o 
   8   2   3      345.22      408.68     15.72 o 
   9   2   3       72.17       95.07     11.62 o 
  10   2   3      245.27      283.47     16.92 o 
  11   2   3       39.03       51.91     11.95 o 
  12   2   3       10.35       -9.16     19.90 o 
  13   2   3      159.49      142.62     15.10 o 
  14   2   3      268.71      264.61     24.18 o 
  15   2   3       56.00       19.03     20.63 o 
 -17   3   3       46.39       66.40     22.89 o 
 -16   3   3        0.56        3.20     18.67 o 
 -15   3   3       40.97       34.43     14.19 o 
 -14   3   3       74.12       84.22     13.31 o 
 -13   3   3       26.28       18.08     10.56 o 
 -12   3   3        1.29       -4.23     10.44 o 
 -11   3   3      354.50      391.09     28.78 o 
 -10   3   3      188.17      168.62     14.33 o 
  -9   3   3      532.22      544.26     17.18 o 
  -8   3   3        0.67        0.25      5.50 o 
  -7   3   3      242.74      311.97     12.04 o 
  -6   3   3     1283.07     1215.11     20.34 o 
  -5   3   3      932.06     1102.02     18.11 o 
  -4   3   3       49.18       68.75      5.29 o 
  -3   3   3       57.31       87.91      5.89 o 
  -2   3   3     5613.73     5887.46     51.48 o 
  -1   3   3      144.21      152.36      8.40 o 
   0   3   3     1005.91     1068.03     19.51 o 
   1   3   3      610.35      710.62     12.93 o 
   2   3   3     2113.79     1792.72     21.53 o 
   3   3   3       48.74       45.56      6.97 o 
   4   3   3      394.79      448.18     17.23 o 
   5   3   3       13.55       20.00      7.65 o 
   6   3   3      472.04      415.23     26.65 o 
   7   3   3       72.33       79.45      9.54 o 
   8   3   3      167.81      161.29     12.77 o 
   9   3   3       39.69       65.41     10.75 o 
  10   3   3       64.37       44.51     11.02 o 
  11   3   3       90.12       90.93     13.28 o 
  12   3   3        8.10       25.34     11.34 o 
  13   3   3        0.25       13.00     12.20 o 
  14   3   3       38.49       46.51     17.18 o 
  15   3   3       62.00       68.61     23.25 o 
 -16   4   3       37.66       79.27     34.01 o 
 -15   4   3       87.72      130.25     18.57 o 
 -14   4   3       75.80       64.54     12.75 o 
 -13   4   3      414.70      428.44     23.42 o 
 -12   4   3      374.62      352.40     20.73 o 
 -11   4   3       48.30       55.90     12.21 o 
 -10   4   3       36.05       34.91     10.48 o 
  -9   4   3      228.38      200.99     11.89 o 
  -8   4   3      280.34      316.31     13.28 o 
  -7   4   3      220.60      197.71     10.39 o 
  -6   4   3      439.84      488.76     20.25 o 
  -5   4   3       86.97      101.98      5.69 o 
  -4   4   3       18.23        3.97      4.10 o 
  -3   4   3      314.27      328.47     10.64 o 
  -2   4   3       16.64        5.93      4.23 o 
  -1   4   3      319.89      296.29     10.38 o 
   0   4   3       64.57       82.14      8.46 o 
   1   4   3     1604.57     1305.75     18.01 o 
   2   4   3        0.17       35.43      5.00 o 
   3   4   3       28.87       39.45     15.23 o 
   4   4   3      104.30       94.61     10.26 o 
   5   4   3     1516.78     1308.24     32.07 o 
   6   4   3       64.86       35.04      9.03 o 
   7   4   3      157.03      192.42     32.07 o 
   8   4   3     1889.61     1900.90     40.49 o 
   9   4   3     1713.56     1706.75     34.03 o 
  10   4   3      769.50      807.72     25.63 o 
  11   4   3       33.43       32.77     11.33 o 
  12   4   3      201.63      213.65     17.52 o 
  13   4   3      343.01      307.81     24.78 o 
  14   4   3        0.66        2.72     15.95 o 
  15   4   3       40.08       54.43     22.56 o 
 -16   5   3      371.35      370.52     49.88 o 
 -15   5   3      203.61      199.07     25.92 o 
 -14   5   3       12.89       10.17     16.03 o 
 -13   5   3        8.96       -0.58     25.78 o 
 -12   5   3      137.62      162.71     16.47 o 
 -11   5   3      372.40      378.73     20.37 o 
 -10   5   3      242.31      222.40     23.46 o 
  -9   5   3      202.39      198.04     14.06 o 
  -8   5   3      684.66      684.82     18.61 o 
  -7   5   3        4.94        9.35      6.36 o 
  -6   5   3     1056.95     1067.31     15.78 o 
  -5   5   3      203.15      208.71      9.64 o 
  -4   5   3       55.39       63.92     10.72 o 
  -3   5   3     1298.40     1531.98     99.36 o 
  -2   5   3     2176.31     2290.34     28.34 o 
  -1   5   3       15.30       27.45      5.32 o 
   0   5   3      149.84      176.23      9.98 o 
   1   5   3     1237.36     1357.61     24.42 o 
   2   5   3     2588.69     2644.16     29.70 o 
   3   5   3     2514.86     2794.71     39.71 o 
   4   5   3     2203.21     2015.69     34.64 o 
   5   5   3      420.83      337.20     16.46 o 
   6   5   3     2352.53     2379.19     45.19 o 
   7   5   3      498.83      465.69     20.98 o 
   8   5   3      196.38      235.27     22.68 o 
   9   5   3      525.78      549.16     33.54 o 
  10   5   3       31.36       19.28     11.79 o 
  11   5   3        2.20        5.98     14.26 o 
  12   5   3       12.69       17.59     11.98 o 
  13   5   3      494.87      520.72     30.13 o 
  14   5   3       63.96       17.21     17.33 o 
  15   5   3      216.26      230.91     27.33 o 
 -16   6   3       16.95       -2.48     29.87 o 
 -15   6   3       15.08       13.35     18.17 o 
 -14   6   3       62.96       52.88     19.16 o 
 -13   6   3      524.58      563.59     79.79 o 
 -12   6   3      160.80      130.79     30.16 o 
 -11   6   3       43.78       41.92     15.55 o 
 -10   6   3     1259.55     1225.32     32.86 o 
  -9   6   3     3140.55     3117.39     49.74 o 
  -8   6   3      634.40      652.00     33.29 o 
  -7   6   3      190.41      189.40     13.88 o 
  -6   6   3      360.62      402.67     21.60 o 
  -5   6   3     1744.81     1562.66     23.91 o 
  -4   6   3      842.50      839.60     18.00 o 
  -3   6   3      560.24      549.72     15.38 o 
  -2   6   3     1158.97     1220.55     21.62 o 
  -1   6   3     1458.15     1428.93     26.29 o 
   0   6   3     1537.71     1462.69     26.72 o 
   1   6   3       79.69       76.96      6.73 o 
   2   6   3        0.50       16.71      6.59 o 
   3   6   3      373.08      364.08     16.09 o 
   4   6   3       10.14       38.15      8.63 o 
   5   6   3        1.73       -8.95      9.64 o 
   6   6   3      130.84      166.12     13.89 o 
   7   6   3      933.48      942.17     58.72 o 
   8   6   3      229.83      205.55     16.69 o 
   9   6   3      131.88      109.84     23.17 o 
  10   6   3        2.46      -15.96     13.93 o 
  11   6   3      176.83      180.65     25.71 o 
  12   6   3      597.02      628.50     29.75 o 
  13   6   3      274.93      335.84     31.74 o 
  14   6   3       35.67       -3.15     32.37 o 
 -15   7   3       81.95       70.38     21.57 o 
 -14   7   3      124.72      150.87     24.49 o 
 -13   7   3       42.20       44.76     18.63 o 
 -12   7   3      161.64      145.05     21.87 o 
 -11   7   3       30.86       32.96     12.49 o 
 -10   7   3      265.69      204.68     16.88 o 
  -9   7   3      225.43      239.45     17.24 o 
  -8   7   3      777.87      775.48     28.61 o 
  -7   7   3     3899.98     3960.43     55.61 o 
  -6   7   3     3751.06     3672.85     43.50 o 
  -5   7   3     1499.11     1505.73     25.05 o 
  -4   7   3      531.04      472.13     15.81 o 
  -3   7   3    10421.05    10433.02     82.50 o 
  -2   7   3     3969.60     3991.77     43.03 o 
  -1   7   3      202.38      234.68     16.50 o 
   0   7   3     1761.02     1759.60     31.02 o 
   1   7   3     3735.68     3454.54     92.86 o 
   2   7   3      268.96      319.68     15.01 o 
   3   7   3      120.08      160.23     12.10 o 
   4   7   3      222.68      219.85     14.22 o 
   5   7   3      291.62      333.53     17.32 o 
   6   7   3       65.24       36.14      9.99 o 
   7   7   3      144.73      118.12     14.10 o 
   8   7   3      247.46      239.75     17.89 o 
   9   7   3       38.07       24.19     12.31 o 
  10   7   3       10.44        8.56     18.03 o 
  11   7   3        1.36       -1.80     18.51 o 
  12   7   3        1.11       -1.45     30.59 o 
  13   7   3       98.63       46.04     30.08 o 
  14   7   3      252.80      233.71     30.78 o 
 -15   8   3        3.44      -10.41     18.53 o 
 -14   8   3        7.40       -2.67     17.50 o 
 -13   8   3      293.27      311.48     28.99 o 
 -12   8   3      848.80      945.98     93.87 o 
 -11   8   3     1064.35     1074.87     34.35 o 
 -10   8   3      161.27      138.31     16.04 o 
  -9   8   3     1530.84     1381.58     35.64 o 
  -8   8   3     2662.17     2668.49     47.35 o 
  -7   8   3      755.76      795.16     26.50 o 
  -6   8   3      110.55      132.94     10.37 o 
  -5   8   3     6797.99     6350.61     60.56 o 
  -4   8   3     3212.63     3177.94     39.36 o 
  -3   8   3       20.85       42.44      7.88 o 
  -2   8   3     8622.61     8653.11     74.13 o 
  -1   8   3     9481.55     9648.05     80.49 o 
   0   8   3     3696.64     3635.08     51.30 o 
   1   8   3       86.96       70.96     13.35 o 
   2   8   3     1996.90     2146.49     37.15 o 
   3   8   3     2742.38     2690.71     64.55 o 
   4   8   3      372.84      403.20     19.32 o 
   5   8   3       20.48       11.82     12.16 o 
   6   8   3     1022.13     1072.43     30.56 o 
   7   8   3      646.64      605.80     25.15 o 
   8   8   3        3.70       -1.84     12.16 o 
   9   8   3        6.09        5.65     11.61 o 
  10   8   3      121.89      105.79     16.53 o 
  11   8   3      678.91      681.76     31.15 o 
  12   8   3      128.04      135.86     26.34 o 
  13   8   3       13.48       31.74     48.35 o 
 -14   9   3       80.61       84.58     23.35 o 
 -13   9   3       47.06       57.23     35.17 o 
 -12   9   3      240.74      212.99     26.31 o 
 -11   9   3      540.03      518.52     26.52 o 
 -10   9   3       34.10       35.15     13.12 o 
  -9   9   3       14.79       13.73     11.39 o 
  -8   9   3      714.29      679.90     27.04 o 
  -7   9   3     1497.72     1557.74     36.94 o 
  -6   9   3      793.98      744.82     25.73 o 
  -5   9   3     1996.91     1971.77     37.05 o 
  -4   9   3      258.41      202.13     14.89 o 
  -3   9   3     1704.20     1482.83     27.54 o 
  -2   9   3     2075.64     2069.39     32.59 o 
  -1   9   3      103.32       88.13     13.31 o 
   0   9   3     1074.05     1012.06     27.87 o 
   1   9   3     1477.56     1437.48     40.87 o 
   2   9   3     1103.05     1190.01     38.47 o 
   3   9   3       47.29       48.96     14.17 o 
   4   9   3      128.20      144.15     14.13 o 
   5   9   3      168.05      160.06     19.24 o 
   6   9   3      309.98      302.33     23.38 o 
   7   9   3      176.72      173.37     20.79 o 
   8   9   3        7.76       18.77     12.12 o 
   9   9   3      229.92      308.29     22.27 o 
  10   9   3      458.69      482.16     27.02 o 
  11   9   3      644.42      670.14     40.99 o 
  12   9   3       75.61       69.31     24.27 o 
  13   9   3       27.24       31.10     24.14 o 
 -13  10   3      574.90      579.10     73.92 o 
 -12  10   3      267.83      260.22     28.60 o 
 -11  10   3        1.94       15.29     24.70 o 
 -10  10   3      148.84      143.41     30.10 o 
  -9  10   3      364.57      380.28     36.69 o 
  -8  10   3       77.32       71.14     14.31 o 
  -7  10   3       33.27       13.31     11.07 o 
  -6  10   3       18.14       -0.35      9.28 o 
  -5  10   3     1171.10     1128.47     26.02 o 
  -4  10   3      294.33      322.34     25.29 o 
  -3  10   3     1145.02     1146.55     25.65 o 
  -2  10   3       23.02       19.48      9.93 o 
  -1  10   3      158.85      157.04     17.62 o 
   0  10   3      103.95      115.20     13.49 o 
   1  10   3     1485.04     1568.75     36.54 o 
   2  10   3        8.58       20.05     16.04 o 
   3  10   3      355.99      402.46     26.68 o 
   4  10   3     1292.79     1379.56     45.05 o 
   5  10   3     2053.40     2160.06     71.97 o 
   6  10   3      156.17      171.18     17.29 o 
   7  10   3      998.87      950.65     32.95 o 
   8  10   3     1787.88     1804.61     55.52 o 
   9  10   3      420.98      440.48     25.99 o 
  10  10   3        7.77        4.66     13.76 o 
  11  10   3      104.22       95.90     24.38 o 
  12  10   3      653.24      780.26     46.69 o 
 -13  11   3        1.69       -6.99     19.17 o 
 -12  11   3      595.20      582.23     37.85 o 
 -11  11   3      413.96      406.13     26.66 o 
 -10  11   3      197.69      219.85     21.18 o 
  -9  11   3        8.95       -0.78     12.58 o 
  -8  11   3      462.08      489.37     33.89 o 
  -7  11   3      127.05      130.90     16.44 o 
  -6  11   3      529.76      518.60     24.64 o 
  -5  11   3      369.12      386.79     17.74 o 
  -4  11   3       39.92       39.68     11.05 o 
  -3  11   3       39.28       46.26     11.76 o 
  -2  11   3      232.28      292.64     26.52 o 
  -1  11   3      697.28      644.82     25.25 o 
   0  11   3      427.82      420.99     36.34 o 
   1  11   3     1106.53     1127.10     32.75 o 
   2  11   3     1860.03     1880.83     51.94 o 
   3  11   3      641.98      651.27     34.38 o 
   4  11   3      705.55      601.51     33.73 o 
   5  11   3      783.56      806.07     38.89 o 
   6  11   3     2142.72     2277.19     62.62 o 
   7  11   3      959.57      919.13     42.87 o 
   8  11   3        7.06      -24.82     24.46 o 
   9  11   3      770.66      793.91     33.57 o 
  10  11   3      702.98      764.82     34.18 o 
  11  11   3      611.85      631.51     42.49 o 
 -12  12   3      242.36      225.21     24.22 o 
 -11  12   3       40.49       36.24     17.13 o 
 -10  12   3      418.52      455.03     34.19 o 
  -9  12   3      554.50      596.55     29.87 o 
  -8  12   3       91.40      123.39     20.97 o 
  -7  12   3      171.40      184.07     18.98 o 
  -6  12   3      158.20      178.88     18.12 o 
  -5  12   3      461.02      501.51     30.75 o 
  -4  12   3      666.68      643.05     29.30 o 
  -3  12   3       26.17       24.94     11.75 o 
  -2  12   3      584.66      560.05     29.32 o 
  -1  12   3     1336.66     1244.54     35.07 o 
   0  12   3     2182.39     2176.01     45.63 o 
   1  12   3      750.59      763.87     36.17 o 
   2  12   3       52.64       38.85     14.01 o 
   3  12   3      605.98      626.98     35.58 o 
   4  12   3     1206.09     1289.90     47.87 o 
   5  12   3      387.86      406.63     35.20 o 
   6  12   3      410.04      378.27     31.95 o 
   7  12   3     1234.99     1251.07     50.66 o 
   8  12   3     1302.57     1283.23     51.72 o 
   9  12   3      199.25      177.22     26.89 o 
  10  12   3       12.68        5.38     38.96 o 
 -11  13   3      661.27      695.19     35.08 o 
 -10  13   3      768.58      746.69     34.49 o 
  -9  13   3       29.36       23.97     19.36 o 
  -8  13   3      392.86      416.02     37.51 o 
  -7  13   3     1072.95     1116.49     51.52 o 
  -6  13   3     1749.10     1778.96     55.41 o 
  -5  13   3      197.51      197.34     24.15 o 
  -4  13   3      593.00      605.81     27.22 o 
  -3  13   3     2717.03     2611.72     50.22 o 
  -2  13   3     1208.43     1135.34     34.61 o 
  -1  13   3       85.86       68.29     14.88 o 
   0  13   3      866.61      916.38     45.25 o 
   1  13   3     1129.30     1106.01     35.55 o 
   2  13   3      220.57      201.26     30.68 o 
   3  13   3        1.79       -8.47     13.04 o 
   4  13   3      354.13      373.93     31.74 o 
   5  13   3      737.30      663.87     39.37 o 
   6  13   3     1335.54     1323.52     52.59 o 
   7  13   3      116.85      114.92     36.84 o 
   8  13   3       33.68       43.21     21.59 o 
   9  13   3      123.86      102.57     25.40 o 
  -9  14   3      821.88      800.62     67.53 o 
  -8  14   3      640.47      705.34     41.03 o 
  -7  14   3       92.79       88.89     22.32 o 
  -6  14   3      159.38      141.84     24.24 o 
  -5  14   3     1113.18     1196.11     50.55 o 
  -4  14   3     1704.03     1649.10     42.23 o 
  -3  14   3       82.77       98.24     17.01 o 
  -2  14   3      569.77      597.01     28.14 o 
  -1  14   3     1470.41     1386.66     40.97 o 
   0  14   3     1333.75     1417.47     55.72 o 
   1  14   3      210.06      186.07     20.15 o 
   2  14   3        3.60       14.12     14.46 o 
   3  14   3      371.81      393.85     26.09 o 
   4  14   3      180.50      188.75     42.36 o 
   5  14   3       51.24       37.68     28.25 o 
   6  14   3      194.69      219.90     31.54 o 
   7  14   3      532.39      570.38     78.07 o 
   8  14   3       64.18       53.05     37.19 o 
  -7  15   3      424.26      372.78     33.47 o 
  -6  15   3      931.50      942.54     94.59 o 
  -5  15   3      594.47      603.70     42.83 o 
  -4  15   3       24.40       59.69     20.85 o 
  -3  15   3      960.13     1013.35     72.96 o 
  -2  15   3      671.74      711.98     31.47 o 
  -1  15   3        1.44      -12.72     13.54 o 
   0  15   3      547.95      538.35     37.89 o 
   1  15   3     1078.27     1082.55     38.22 o 
   2  15   3      484.63      455.73     28.14 o 
   3  15   3       92.07      105.55     21.61 o 
   4  15   3        5.03       -1.69     19.84 o 
   5  15   3      120.47      121.54     25.98 o 
   6  15   3      512.57      618.31     43.45 o 
  -5  16   3      451.56      419.69     54.78 o 
  -4  16   3      282.49      290.37     30.36 o 
  -3  16   3       76.83      111.16     27.34 o 
  -2  16   3       59.77       57.99     30.93 o 
  -1  16   3      214.45      213.05     22.19 o 
   0  16   3      422.26      348.26     73.27 o 
   1  16   3      819.48      793.85     80.93 o 
   2  16   3      157.08      172.92     28.50 o 
   3  16   3       58.45       58.99     26.83 o 
   4  16   3      729.14      774.95     46.56 o 
 -17   0   4      110.59       81.80     33.15 o 
 -16   0   4      103.35       75.29     29.55 o 
 -15   0   4      626.96      666.52     36.76 o 
 -14   0   4      740.48      681.06     36.01 o 
 -13   0   4      245.80      314.34     25.57 o 
 -12   0   4       39.49       73.95     17.04 o 
 -11   0   4      810.23      726.06     33.33 o 
 -10   0   4     3003.81     3155.69     61.61 o 
  -9   0   4     3000.11     2905.83    102.26 o 
  -8   0   4      125.63       91.49     13.27 o 
  -7   0   4     2209.73     2564.27     52.60 o 
  -6   0   4    15399.14    14786.14    146.43 o 
  -5   0   4     5620.61     6056.64     67.47 o 
  -4   0   4       11.70        6.26     13.02 o 
  -3   0   4     7777.08     7027.05     76.86 o 
  -2   0   4     4469.81     4741.79     58.74 o 
  -1   0   4     5104.07     4919.95     90.07 o 
   0   0   4      118.65       70.71     13.40 o 
   1   0   4     2449.20     2512.92     63.76 o 
   2   0   4     9151.38     8778.54    147.38 o 
   3   0   4       55.63       50.10     14.10 o 
   4   0   4       39.78       42.78     14.72 o 
   5   0   4     4080.28     3985.93     78.94 o 
   6   0   4     2106.73     2192.53     48.87 o 
   7   0   4       25.97       49.49     13.08 o 
   8   0   4        1.26       -8.73     12.06 o 
   9   0   4      715.82      792.33     35.84 o 
  10   0   4      356.56      259.97     29.56 o 
  11   0   4      425.78      474.50     27.04 o 
  12   0   4       65.71       56.54     17.55 o 
  13   0   4       12.74       -6.09     22.55 o 
  14   0   4       99.34       63.84     23.95 o 
  15   0   4      767.84      894.23     71.67 o 
 -17   1   4      189.48      162.42     26.24 o 
 -16   1   4      305.37      254.24     45.64 o 
 -15   1   4      110.44      125.03     15.45 o 
 -14   1   4       41.59       44.35     11.85 o 
 -13   1   4      845.65      978.04     28.05 o 
 -12   1   4      181.59      199.08     15.24 o 
 -11   1   4      612.25      651.49     22.74 o 
 -10   1   4      577.09      600.04     20.56 o 
  -9   1   4     2293.39     2164.96     51.51 o 
  -8   1   4     4053.35     4080.79     55.02 o 
  -7   1   4     1192.76     1124.27     19.30 o 
  -6   1   4      331.98      365.09     12.02 o 
  -5   1   4     5340.48     5182.30     39.40 o 
  -4   1   4     7280.56     7277.63     50.74 o 
  -3   1   4     2315.41     2069.99     22.00 o 
  -2   1   4      849.18      911.00     14.41 o 
  -1   1   4     6091.83     6063.89     60.11 o 
   0   1   4    16454.75    17138.91    143.02 o 
   1   1   4    14221.31    15086.42    120.90 o 
   2   1   4      480.21      492.91     14.91 o 
   3   1   4     1959.44     1828.32     33.69 o 
   4   1   4     3161.53     3138.28     45.15 o 
   5   1   4     1134.73     1118.55     23.69 o 
   6   1   4      534.06      564.93     18.73 o 
   7   1   4     1263.94     1252.36     38.11 o 
   8   1   4      831.86      791.22     21.55 o 
   9   1   4      852.92      846.85     23.37 o 
  10   1   4      101.71       86.89     12.24 o 
  11   1   4      132.15      129.08     13.41 o 
  12   1   4      429.73      447.73     19.49 o 
  13   1   4      320.27      312.34     19.69 o 
  14   1   4      168.58      112.49     16.79 o 
  15   1   4        0.20        8.76     20.76 o 
 -16   2   4      202.20      186.11     20.89 o 
 -15   2   4     2322.20     2277.00     43.90 o 
 -14   2   4     1015.14     1051.79     30.10 o 
 -13   2   4        5.59       21.54     10.23 o 
 -12   2   4      330.02      332.69     17.94 o 
 -11   2   4     3014.68     3026.23     44.53 o 
 -10   2   4      497.16      514.27     22.40 o 
  -9   2   4      359.54      345.63     18.84 o 
  -8   2   4      761.60      748.89     17.59 o 
  -7   2   4     4021.71     4225.38     42.45 o 
  -6   2   4     6299.11     6188.49     53.26 o 
  -5   2   4     6343.28     6740.24     47.58 o 
  -4   2   4      215.86      227.01      7.26 o 
  -3   2   4     3858.67     3673.92     28.44 o 
  -2   2   4     1318.73     1140.68     14.74 o 
  -1   2   4     6516.69     6272.33     61.61 o 
   0   2   4      367.66      369.02     13.49 o 
   1   2   4     1887.85     1926.71     29.18 o 
   2   2   4     8849.74     8391.74     92.45 o 
   3   2   4     2848.14     2810.39     35.73 o 
   4   2   4      872.14      838.80     20.74 o 
   5   2   4     1617.08     1620.70     43.91 o 
   6   2   4     8182.69     8026.87     76.34 o 
   7   2   4     3164.91     3240.37     40.58 o 
   8   2   4     1126.17     1105.75     24.91 o 
   9   2   4      114.28      130.55     12.54 o 
  10   2   4     3190.41     3079.62     44.05 o 
  11   2   4      810.19      847.02     28.39 o 
  12   2   4       74.06       70.92     22.89 o 
  13   2   4      304.01      276.63     20.36 o 
  14   2   4      583.76      557.69     32.28 o 
  15   2   4      378.15      452.35     31.56 o 
 -16   3   4      554.92      612.12     37.65 o 
 -15   3   4       20.67       42.28     15.75 o 
 -14   3   4     1399.79     1520.98     35.65 o 
 -13   3   4      969.04      997.62     28.48 o 
 -12   3   4     1369.80     1385.47     47.69 o 
 -11   3   4      108.11      105.60     14.14 o 
 -10   3   4       53.16       48.00     11.30 o 
  -9   3   4      426.33      441.02     19.81 o 
  -8   3   4      873.13      755.62     18.34 o 
  -7   3   4      295.43      316.51     17.92 o 
  -6   3   4       49.74       47.83      6.78 o 
  -5   3   4     2659.40     2633.08     24.92 o 
  -4   3   4     1962.72     1886.77     20.38 o 
  -3   3   4      193.63      190.22      9.08 o 
  -2   3   4     3192.15     3252.69     35.05 o 
  -1   3   4      473.05      501.31     13.78 o 
   0   3   4    12322.11    12408.85     90.57 o 
   1   3   4    14540.67    14866.71    105.07 o 
   2   3   4     5522.95     5306.43     42.82 o 
   3   3   4     5112.45     4827.41     40.65 o 
   4   3   4    10845.74    11076.61     90.63 o 
   5   3   4     7958.42     7747.44     72.61 o 
   6   3   4        2.59       13.69      8.24 o 
   7   3   4     4256.14     4323.47     61.36 o 
   8   3   4     3077.63     2976.56     44.89 o 
   9   3   4     3514.40     3375.17     51.28 o 
  10   3   4       64.86       52.50     12.40 o 
  11   3   4      674.69      626.58     30.86 o 
  12   3   4      585.70      608.40     34.24 o 
  13   3   4      676.71      804.62     30.41 o 
  14   3   4       38.52       40.12     18.20 o 
  15   3   4      169.91      131.96     22.76 o 
 -16   4   4      181.14      171.98     25.95 o 
 -15   4   4     1679.86     1616.47     44.61 o 
 -14   4   4     1330.03     1476.16     41.69 o 
 -13   4   4       20.69       27.28     16.50 o 
 -12   4   4      333.27      420.69     39.15 o 
 -11   4   4      779.96      799.14     35.42 o 
 -10   4   4       91.56      106.48     13.29 o 
  -9   4   4        8.83       16.63      7.38 o 
  -8   4   4      877.66      970.85     21.01 o 
  -7   4   4       40.92       28.59     12.40 o 
  -6   4   4     2728.06     2931.73     34.16 o 
  -5   4   4     4092.31     3895.68     38.72 o 
  -4   4   4      392.38      517.65     17.94 o 
  -3   4   4      104.19      153.01      8.83 o 
  -2   4   4     1198.72     1122.44     20.60 o 
  -1   4   4     3456.23     3327.13     41.60 o 
   0   4   4       26.98       39.63      6.96 o 
   1   4   4     2308.20     2383.15     27.90 o 
   2   4   4     6370.88     6211.06     52.69 o 
   3   4   4     6757.20     6821.63     57.04 o 
   4   4   4      886.53      956.74     25.00 o 
   5   4   4      953.23      845.53     24.76 o 
   6   4   4     3920.94     3994.17     57.15 o 
   7   4   4     4223.62     4060.51     83.93 o 
   8   4   4        1.05       -1.03      8.99 o 
   9   4   4      647.89      606.89     34.20 o 
  10   4   4     5314.31     5515.59     92.43 o 
  11   4   4     1384.47     1388.64     35.31 o 
  12   4   4       86.50       81.61     15.03 o 
  13   4   4      364.33      315.23     23.82 o 
  14   4   4      304.88      294.66     37.78 o 
 -16   5   4      387.51      389.02     33.31 o 
 -15   5   4       71.40       46.69     16.61 o 
 -14   5   4       50.48       36.98     29.38 o 
 -13   5   4      454.43      466.06     31.47 o 
 -12   5   4     2757.79     2745.73     64.74 o 
 -11   5   4     1185.87     1046.70     40.21 o 
 -10   5   4      190.45      184.93     20.25 o 
  -9   5   4     1799.62     1790.89     38.13 o 
  -8   5   4     3851.64     3624.77     59.77 o 
  -7   5   4     2348.37     2334.51     50.18 o 
  -6   5   4        3.40       -0.28      9.89 o 
  -5   5   4     1980.03     1922.21     26.56 o 
  -4   5   4     1173.32      911.44     18.68 o 
  -3   5   4      248.15      193.56     10.04 o 
  -2   5   4     4319.33     4317.81     44.23 o 
  -1   5   4     2264.85     2144.54     33.30 o 
   0   5   4     8286.07     8146.61     77.54 o 
   1   5   4     3333.43     3250.74     34.04 o 
   2   5   4      409.63      412.53     13.12 o 
   3   5   4     2344.70     2505.67     30.71 o 
   4   5   4     2672.39     2657.65     57.08 o 
   5   5   4     1496.02     1456.02     36.62 o 
   6   5   4      284.55      302.38     17.51 o 
   7   5   4      390.65      423.95     25.70 o 
   8   5   4      761.41      754.30     27.67 o 
   9   5   4     1468.14     1358.68     37.34 o 
  10   5   4     1036.16     1114.19     35.62 o 
  11   5   4      143.84      144.35     18.47 o 
  12   5   4        5.96        5.85     13.92 o 
  13   5   4      120.90      111.30     19.40 o 
  14   5   4       64.49       43.46     23.17 o 
 -15   6   4      141.66      122.52     24.01 o 
 -14   6   4      517.92      644.81     37.66 o 
 -13   6   4      188.73      158.81     22.73 o 
 -12   6   4       42.19       15.55     22.66 o 
 -11   6   4      133.34      113.35     19.15 o 
 -10   6   4     1306.42     1305.36     43.75 o 
  -9   6   4      948.15      913.89     27.89 o 
  -8   6   4      211.40      219.51     15.65 o 
  -7   6   4     1727.03     1617.09     48.73 o 
  -6   6   4     7773.43     7406.27     80.01 o 
  -5   6   4     2090.62     2038.61     29.04 o 
  -4   6   4      839.47      836.00     33.28 o 
  -3   6   4     3870.45     3885.02     42.66 o 
  -2   6   4     5420.05     5129.70     51.01 o 
  -1   6   4      537.84      559.46     16.73 o 
   0   6   4      190.27      209.00     12.54 o 
   1   6   4     2722.25     2697.26     37.81 o 
   2   6   4     3341.59     3298.58     36.41 o 
   3   6   4      235.11      286.86     22.24 o 
   4   6   4       49.09       66.01     14.48 o 
   5   6   4     1174.49      980.96     27.45 o 
   6   6   4      448.26      493.32     21.77 o 
   7   6   4      236.21      207.61     16.66 o 
   8   6   4       16.81        4.08     10.34 o 
   9   6   4       37.96       40.44     12.89 o 
  10   6   4      216.01      183.29     18.98 o 
  11   6   4       56.13       71.62     16.00 o 
  12   6   4      190.93      251.53     22.95 o 
  13   6   4        1.28      -12.87     19.98 o 
  14   6   4       20.23       51.91     24.19 o 
 -15   7   4      255.39      269.83     29.79 o 
 -14   7   4       38.75       50.65     19.89 o 
 -13   7   4      426.06      436.11     73.57 o 
 -12   7   4      836.97      896.14     57.55 o 
 -11   7   4      825.99      786.39     37.48 o 
 -10   7   4       84.05       53.94     19.80 o 
  -9   7   4     1343.07     1372.13     34.75 o 
  -8   7   4     2353.63     2352.66     43.99 o 
  -7   7   4     1119.86     1114.53     49.02 o 
  -6   7   4      108.97      140.08     13.29 o 
  -5   7   4     2555.22     2490.21     33.90 o 
  -4   7   4     5111.88     5245.08    109.19 o 
  -3   7   4      869.88      762.50     19.55 o 
  -2   7   4       10.08        9.09      6.50 o 
  -1   7   4     1228.68     1253.15     24.53 o 
   0   7   4     4014.32     4005.30     83.20 o 
   1   7   4      211.77      180.91     12.69 o 
   2   7   4       91.51       93.21      9.64 o 
   3   7   4     1805.80     1841.89     34.57 o 
   4   7   4      885.97      826.55     24.90 o 
   5   7   4      547.56      603.83     23.04 o 
   6   7   4       44.99       32.12     10.43 o 
   7   7   4       52.61       42.26     15.39 o 
   8   7   4      373.90      429.44     23.30 o 
   9   7   4      287.06      265.52     20.85 o 
  10   7   4       57.15       67.83     15.59 o 
  11   7   4      136.89      131.69     18.85 o 
  12   7   4      674.85      654.15     32.05 o 
  13   7   4      361.96      345.37     34.58 o 
 -14   8   4      367.13      464.44     35.69 o 
 -13   8   4        0.99        2.06     17.09 o 
 -12   8   4       17.30       -2.37     16.42 o 
 -11   8   4      474.36      492.18     40.52 o 
 -10   8   4      436.71      435.06     23.48 o 
  -9   8   4      553.17      588.91     25.67 o 
  -8   8   4        5.18       17.32     10.45 o 
  -7   8   4      718.00      690.67     28.00 o 
  -6   8   4     1111.18     1068.49     31.86 o 
  -5   8   4     1644.08     1615.36     28.50 o 
  -4   8   4      393.21      391.39     15.95 o 
  -3   8   4     1438.78     1403.06     27.02 o 
  -2   8   4     1769.75     1763.95     30.15 o 
  -1   8   4     3056.66     3188.54     41.34 o 
   0   8   4       19.48       32.29      7.89 o 
   1   8   4       84.06       80.10     10.93 o 
   2   8   4     2810.82     2911.55     60.20 o 
   3   8   4      778.66      749.17     32.57 o 
   4   8   4       71.42       79.47     11.84 o 
   5   8   4      565.50      564.04     23.85 o 
   6   8   4     2316.17     2281.63     59.88 o 
   7   8   4      733.56      707.01     32.47 o 
   8   8   4      133.43      130.32     16.70 o 
   9   8   4       92.66       72.73     15.58 o 
  10   8   4      929.58      969.43     35.39 o 
  11   8   4      218.93      214.36     21.98 o 
  12   8   4       16.25       26.26     22.88 o 
  13   8   4      254.59      290.48     33.45 o 
 -14   9   4      167.07      160.94     27.09 o 
 -13   9   4      308.38      294.05     30.08 o 
 -12   9   4       80.20      101.59     21.87 o 
 -11   9   4       20.27       33.87     17.25 o 
 -10   9   4     1494.43     1466.93     39.71 o 
  -9   9   4     1817.84     1682.22     41.04 o 
  -8   9   4     1778.78     1788.70     41.21 o 
  -7   9   4       38.52       61.94     12.52 o 
  -6   9   4       38.89       22.30     11.98 o 
  -5   9   4      479.57      471.18     21.82 o 
  -4   9   4      494.36      506.60     21.63 o 
  -3   9   4        3.86       -7.73      7.05 o 
  -2   9   4      490.01      565.96     19.42 o 
  -1   9   4        2.03       13.67      7.94 o 
   0   9   4      361.10      341.64     18.64 o 
   1   9   4     1534.02     1482.16     43.27 o 
   2   9   4     1543.38     1512.37     51.87 o 
   3   9   4        5.65      -14.84     11.39 o 
   4   9   4      229.41      209.89     38.48 o 
   5   9   4     1590.48     1598.13     95.94 o 
   6   9   4       80.17       90.48     18.79 o 
   7   9   4      328.40      358.59     22.83 o 
   8   9   4      987.90      977.66     34.56 o 
   9   9   4     1711.37     1695.85     45.10 o 
  10   9   4      136.49      158.56     21.31 o 
  11   9   4      248.85      254.18     23.59 o 
  12   9   4      862.06      897.76     91.55 o 
 -13  10   4        1.10      -25.94     17.29 o 
 -12  10   4       13.27        6.74     17.72 o 
 -11  10   4      208.85      235.80     26.99 o 
 -10  10   4       37.98       14.33     13.14 o 
  -9  10   4        0.72        5.58     12.11 o 
  -8  10   4       21.47       25.77     12.34 o 
  -7  10   4       90.81      116.35     15.48 o 
  -6  10   4      299.20      253.21     24.34 o 
  -5  10   4      123.20      117.03     14.56 o 
  -4  10   4       10.32        5.14      8.19 o 
  -3  10   4     1054.66     1081.00     51.79 o 
  -2  10   4      736.46      758.24     22.91 o 
  -1  10   4     1397.30     1426.69     39.43 o 
   0  10   4       71.18       93.24     13.60 o 
   1  10   4      360.90      389.82     21.88 o 
   2  10   4     1158.40     1210.88     42.60 o 
   3  10   4      988.47     1010.66     40.50 o 
   4  10   4      854.21      861.01     38.74 o 
   5  10   4       12.28        9.47     16.07 o 
   6  10   4      303.31      351.30     30.08 o 
   7  10   4      352.76      401.95     51.39 o 
   8  10   4       54.22       55.03     20.63 o 
   9  10   4      127.13      155.64     24.97 o 
  10  10   4      377.12      394.05     39.34 o 
  11  10   4       76.72       66.52     18.47 o 
 -12  11   4      178.53      163.66     69.66 o 
 -11  11   4      258.67      258.06     23.24 o 
 -10  11   4       25.37       -2.15     18.00 o 
  -9  11   4      503.72      456.38     37.72 o 
  -8  11   4      338.65      374.25     23.80 o 
  -7  11   4       43.50       60.64     14.42 o 
  -6  11   4       20.59       13.30     11.69 o 
  -5  11   4     1350.27     1233.78     35.36 o 
  -4  11   4      324.08      287.08     17.37 o 
  -3  11   4      265.71      288.86     22.74 o 
  -2  11   4       98.12      110.18     14.74 o 
  -1  11   4       64.49       71.43     14.01 o 
   0  11   4       10.42        4.46     11.23 o 
   1  11   4       29.09       19.98     12.29 o 
   2  11   4       20.71        1.18     14.73 o 
   3  11   4       14.59       15.74     15.60 o 
   4  11   4      291.37      331.51     28.96 o 
   5  11   4       27.29       27.49     18.29 o 
   6  11   4        4.48        3.17     16.99 o 
   7  11   4      193.27      157.16     24.77 o 
   8  11   4      229.62      244.71     45.02 o 
   9  11   4      151.89      126.35     25.31 o 
  10  11   4       70.19      100.57     27.61 o 
  11  11   4       43.46       53.17     43.21 o 
 -11  12   4       67.24       67.66     17.94 o 
 -10  12   4      742.97      704.19     54.59 o 
  -9  12   4      972.49      852.51     34.55 o 
  -8  12   4       13.53       18.19     13.74 o 
  -7  12   4      199.80      283.70     23.75 o 
  -6  12   4     1359.76     1394.14     39.64 o 
  -5  12   4       70.99       78.08     14.94 o 
  -4  12   4      105.84      108.18     17.68 o 
  -3  12   4     1603.82     1523.19     38.68 o 
  -2  12   4      262.11      294.48     20.68 o 
  -1  12   4      133.42      123.62     16.52 o 
   0  12   4     1015.00     1068.89     39.14 o 
   1  12   4     1793.19     1758.09     43.68 o 
   2  12   4      198.03      188.16     19.71 o 
   3  12   4       19.97      -12.53     32.26 o 
   4  12   4       58.32       43.38     19.50 o 
   5  12   4      106.45      139.23     43.57 o 
   6  12   4        6.05       23.64     21.42 o 
   7  12   4       15.68       11.43     19.36 o 
   8  12   4        6.16      -12.74     18.08 o 
   9  12   4      120.26       52.38     77.52 o 
  10  12   4        7.02       -7.21     21.62 o 
 -10  13   4        2.40       10.09     16.07 o 
  -9  13   4      189.44      186.74     21.93 o 
  -8  13   4      485.78      490.02     28.94 o 
  -7  13   4      150.38      166.85     20.15 o 
  -6  13   4       33.68       28.80     25.91 o 
  -5  13   4      710.39      627.35     36.10 o 
  -4  13   4      614.58      649.38     35.98 o 
  -3  13   4       76.60       85.67     15.87 o 
  -2  13   4      404.57      418.26     24.78 o 
  -1  13   4      573.00      620.23     29.10 o 
   0  13   4      397.17      419.19     25.23 o 
   1  13   4        7.24       24.37     14.63 o 
   2  13   4      454.08      446.13     44.99 o 
   3  13   4      146.54      167.48     20.34 o 
   4  13   4       76.97       65.11     21.97 o 
   5  13   4        2.92      -35.27     33.66 o 
   6  13   4        0.30       -7.14     17.69 o 
   7  13   4        0.45      -28.57     19.05 o 
   8  13   4        1.55      -13.79     18.32 o 
  -9  14   4       35.19       20.02     20.84 o 
  -8  14   4        9.54       30.69     20.61 o 
  -7  14   4        3.67      -26.74     17.83 o 
  -6  14   4       25.85       32.80     24.97 o 
  -5  14   4        8.64       18.00     17.51 o 
  -4  14   4      105.88      112.88     22.98 o 
  -3  14   4      105.08      111.19     17.61 o 
  -2  14   4       69.30       47.19     22.28 o 
  -1  14   4      134.73      131.13     19.23 o 
   0  14   4       20.23       14.62     14.41 o 
   1  14   4        5.86       -9.36     14.44 o 
   2  14   4      112.28      116.47     19.18 o 
   3  14   4      118.84       83.24     18.62 o 
   4  14   4       74.77       49.35     19.61 o 
   5  14   4        8.78        9.39     20.61 o 
   6  14   4      118.35      136.24     28.76 o 
   7  14   4       53.86        0.83     21.41 o 
  -7  15   4       14.17      -27.74     18.50 o 
  -6  15   4       75.51       94.54     24.29 o 
  -5  15   4      174.41      212.99     27.43 o 
  -4  15   4       21.69       -5.59     17.75 o 
  -3  15   4        4.79       11.58     17.93 o 
  -2  15   4       26.26       38.04     16.06 o 
  -1  15   4       28.07       17.56     15.09 o 
   0  15   4        3.67      -16.24     17.44 o 
   1  15   4        1.45       -1.01     15.37 o 
   2  15   4        0.35       -5.53     15.07 o 
   3  15   4       74.57       69.64     18.72 o 
   4  15   4      223.00      216.12     24.47 o 
   5  15   4      379.63      371.89     38.26 o 
  -3  16   4       11.50        4.98     19.39 o 
  -2  16   4       16.34       -5.80     14.91 o 
  -1  16   4       46.93       22.58     17.00 o 
   0  16   4      208.62      192.96     23.06 o 
   1  16   4      378.42      366.82     28.33 o 
 -16   1   5       34.51       33.29     13.55 o 
 -15   1   5        0.21       -3.70     11.16 o 
 -14   1   5      119.30      119.32     14.64 o 
 -13   1   5      383.50      370.41     19.61 o 
 -12   1   5        5.78       10.13     10.01 o 
 -11   1   5        5.24        3.22      9.23 o 
 -10   1   5     1185.62     1129.69     27.38 o 
  -9   1   5      472.37      508.15     19.47 o 
  -8   1   5       55.49       64.26     13.17 o 
  -7   1   5      111.59      136.82     11.79 o 
  -6   1   5     2445.01     2497.84     26.25 o 
  -5   1   5      493.69      481.90     12.65 o 
  -4   1   5      104.41       75.68      6.33 o 
  -3   1   5      772.07      817.70     15.39 o 
  -2   1   5     1792.81     1917.06     28.88 o 
  -1   1   5       21.77       14.48      6.45 o 
   0   1   5     1614.72     1556.73     29.33 o 
   1   1   5      114.15      114.24     10.13 o 
   2   1   5       88.07       91.19     17.50 o 
   3   1   5      550.33      549.36     16.89 o 
   4   1   5      147.32      151.22     15.97 o 
   5   1   5       16.30       27.71      9.13 o 
   6   1   5        0.01        1.50      8.28 o 
   7   1   5        9.82       21.11      7.62 o 
   8   1   5      187.00      205.87     14.44 o 
   9   1   5      203.09      212.34     17.12 o 
  10   1   5      149.00      117.00     14.46 o 
  11   1   5       45.37       49.35     12.78 o 
  12   1   5       17.89        8.44     17.89 o 
  13   1   5       13.35       -6.52     12.85 o 
  14   1   5       27.60       -1.60     14.26 o 
 -16   2   5       69.94       78.29     18.19 o 
 -15   2   5       47.71       44.15     15.36 o 
 -14   2   5       62.23       51.25     15.19 o 
 -13   2   5       43.54       45.97     12.43 o 
 -12   2   5      613.42      635.01     28.36 o 
 -11   2   5      550.59      527.64     25.32 o 
 -10   2   5       53.39       79.72     12.61 o 
  -9   2   5      117.92      174.17     14.55 o 
  -8   2   5      744.45      662.68     22.83 o 
  -7   2   5       10.60       21.22      6.49 o 
  -6   2   5      806.73     1028.60     20.09 o 
  -5   2   5     1004.37     1016.14     14.57 o 
  -4   2   5      348.32      339.58      9.83 o 
  -3   2   5        3.19       -0.18      4.95 o 
  -2   2   5      277.02      286.42     10.29 o 
  -1   2   5      225.26      233.51     12.88 o 
   0   2   5     1469.35     1439.34     28.03 o 
   1   2   5      223.61      261.41     13.49 o 
   2   2   5      505.85      562.79     19.48 o 
   3   2   5       77.52       66.53     12.75 o 
   4   2   5       68.27       68.93      9.69 o 
   5   2   5       62.71       89.89     10.86 o 
   6   2   5       21.00       20.49      8.68 o 
   7   2   5      144.03      166.04     14.40 o 
   8   2   5       65.63       85.09     13.32 o 
   9   2   5      523.30      540.15     21.00 o 
  10   2   5       98.98       82.64     13.02 o 
  11   2   5      443.51      478.79     21.97 o 
  12   2   5       46.94       25.29     13.68 o 
  13   2   5       29.54       14.51     13.77 o 
  14   2   5       41.75        3.36     16.50 o 
 -16   3   5       39.27       41.34     16.87 o 
 -15   3   5       62.51       35.16     15.30 o 
 -14   3   5      278.81      218.07     20.91 o 
 -13   3   5      753.23      661.14     29.45 o 
 -12   3   5      303.08      287.65     34.04 o 
 -11   3   5      797.52      836.21     36.51 o 
 -10   3   5       22.36       16.96     14.06 o 
  -9   3   5       14.27        9.68      9.47 o 
  -8   3   5      146.93      169.44     22.43 o 
  -7   3   5        7.49        6.52      7.42 o 
  -6   3   5       39.05       43.71      6.95 o 
  -5   3   5      164.27      136.44      7.31 o 
  -4   3   5        3.63       10.83      4.55 o 
  -3   3   5      735.45      775.68     14.87 o 
  -2   3   5        1.19       -3.16      3.93 o 
  -1   3   5      219.76      202.50     10.93 o 
   0   3   5     3858.17     4016.81     43.81 o 
   1   3   5     4855.75     4865.56     49.61 o 
   2   3   5     2667.90     2977.99     44.37 o 
   3   3   5     2633.56     2688.33     30.15 o 
   4   3   5      408.19      403.87     19.77 o 
   5   3   5       12.03       34.51      9.12 o 
   6   3   5       10.76       35.74      9.71 o 
   7   3   5      373.25      337.48     18.18 o 
   8   3   5      241.44      229.92     16.51 o 
   9   3   5       93.77      120.07     16.86 o 
  10   3   5       10.87       17.00     13.51 o 
  11   3   5       48.73       21.73     14.47 o 
  12   3   5        4.44       -3.43     14.02 o 
  13   3   5        0.70       -8.42     13.33 o 
  14   3   5        3.38       16.50     15.84 o 
 -16   4   5       39.20       25.19     16.04 o 
 -15   4   5       17.49       20.97     14.92 o 
 -14   4   5      438.55      449.30     26.72 o 
 -13   4   5      162.49      135.52     22.19 o 
 -12   4   5       19.33        0.80     14.17 o 
 -11   4   5       58.37       48.23     15.24 o 
 -10   4   5     2245.45     2296.30     57.63 o 
  -9   4   5      682.62      686.26     32.00 o 
  -8   4   5       91.91      106.23     11.88 o 
  -7   4   5        7.17       -7.33      7.15 o 
  -6   4   5      578.51      589.43     23.01 o 
  -5   4   5      289.87      289.64     11.93 o 
  -4   4   5      732.61      893.72     30.09 o 
  -3   4   5        3.36        1.88      5.60 o 
  -2   4   5      510.58      515.98     15.96 o 
  -1   4   5     3426.39     3618.50     47.26 o 
   0   4   5      170.24      222.04     12.77 o 
   1   4   5       51.00       54.49      8.65 o 
   2   4   5     2387.89     2467.73     37.32 o 
   3   4   5     2218.73     2251.72     29.80 o 
   4   4   5        1.47       -5.25      9.99 o 
   5   4   5      310.66      281.04     22.43 o 
   6   4   5     1192.57     1139.90     31.43 o 
   7   4   5       63.35       86.59     13.75 o 
   8   4   5     1092.70     1027.79     35.95 o 
   9   4   5     1838.86     1753.98     43.83 o 
  10   4   5      269.60      293.64     45.40 o 
  11   4   5      223.61      181.27     20.93 o 
  12   4   5      570.91      507.82     37.66 o 
  13   4   5      251.06      198.61     23.52 o 
  14   4   5       21.53       15.89     18.27 o 
 -15   5   5      298.57      313.69     29.05 o 
 -14   5   5       70.08       76.37     35.76 o 
 -13   5   5       20.01       54.82     17.94 o 
 -12   5   5        5.49      -10.92     16.66 o 
 -11   5   5      491.20      473.43     29.75 o 
 -10   5   5      198.25      225.45     22.29 o 
  -9   5   5        3.71        7.23     12.68 o 
  -8   5   5       50.06       21.92     10.94 o 
  -7   5   5      295.22      316.59     17.20 o 
  -6   5   5        4.32        1.95     12.89 o 
  -5   5   5        1.65        0.55      5.98 o 
  -4   5   5        2.71        6.12      5.79 o 
  -3   5   5      380.40      366.92     14.32 o 
  -2   5   5        3.99        2.29      5.83 o 
  -1   5   5     1480.44     1430.77     28.95 o 
   0   5   5     1390.99     1417.77     28.98 o 
   1   5   5      892.76      919.56     23.48 o 
   2   5   5       83.74       86.62      8.04 o 
   3   5   5     1264.99     1207.10     22.35 o 
   4   5   5      957.78      919.38     26.50 o 
   5   5   5        5.26       10.85      8.90 o 
   6   5   5      524.82      551.95     24.16 o 
   7   5   5     1813.12     1824.62     41.79 o 
   8   5   5      383.44      383.94     22.92 o 
   9   5   5        6.39        8.76     14.01 o 
  10   5   5      437.84      506.35     27.69 o 
  11   5   5      175.82      207.96     45.30 o 
  12   5   5       16.92       50.37     17.00 o 
  13   5   5       28.05       34.85     18.17 o 
 -15   6   5      117.55       79.06     22.91 o 
 -14   6   5       35.87       20.58     19.20 o 
 -13   6   5      310.40      306.31     65.76 o 
 -12   6   5      579.56      571.60     34.32 o 
 -11   6   5      278.42      288.43     25.91 o 
 -10   6   5       30.07       28.26     19.10 o 
  -9   6   5      802.60      789.52     35.16 o 
  -8   6   5      876.25      961.55     34.50 o 
  -7   6   5      177.47      191.81     17.50 o 
  -6   6   5       29.02       41.02     10.32 o 
  -5   6   5      225.76      224.79     18.98 o 
  -4   6   5      164.35      169.43     11.14 o 
  -3   6   5      335.99      338.96     15.69 o 
  -2   6   5      768.65      779.60     20.08 o 
  -1   6   5      102.59      122.52     10.34 o 
   0   6   5      518.64      538.54     41.34 o 
   1   6   5     1466.75     1472.77     39.89 o 
   2   6   5      287.21      289.95     15.86 o 
   3   6   5      122.93      135.30     11.40 o 
   4   6   5      492.17      528.17     21.52 o 
   5   6   5      819.44      838.73     27.35 o 
   6   6   5      220.35      271.38     18.50 o 
   7   6   5       17.06       16.19     11.39 o 
   8   6   5      854.40      802.82     30.78 o 
   9   6   5      652.38      622.62     28.92 o 
  10   6   5       90.36       72.41     16.52 o 
  11   6   5       88.91       58.03     21.52 o 
  12   6   5      195.96      190.33     31.24 o 
  13   6   5      164.16      152.15     28.64 o 
 -14   7   5      296.89      244.35     28.48 o 
 -13   7   5      245.58      262.57     27.89 o 
 -12   7   5      275.04      241.54     27.28 o 
 -11   7   5      601.84      594.75     34.69 o 
 -10   7   5      535.10      499.93     30.97 o 
  -9   7   5      968.06      965.28     30.70 o 
  -8   7   5        0.09       -6.47      9.47 o 
  -7   7   5     1377.39     1351.60     34.49 o 
  -6   7   5     2182.11     2070.50     41.00 o 
  -5   7   5     1366.04     1381.05     50.00 o 
  -4   7   5       16.98       23.73      8.11 o 
  -3   7   5      327.32      366.34     15.48 o 
  -2   7   5     1946.09     1906.62     31.79 o 
  -1   7   5      897.82      898.88     32.17 o 
   0   7   5       12.42       30.25     10.67 o 
   1   7   5      306.61      349.54     26.36 o 
   2   7   5      209.63      204.48     14.27 o 
   3   7   5      127.63      131.45     18.06 o 
   4   7   5       64.37       42.88     31.94 o 
   5   7   5        6.62       13.24     10.24 o 
   6   7   5       94.70       90.25     14.08 o 
   7   7   5      442.01      450.95     23.85 o 
   8   7   5      370.32      324.84     22.53 o 
   9   7   5        0.44        8.20     12.82 o 
  10   7   5      216.26      162.75     20.32 o 
  11   7   5      230.50      180.74     22.29 o 
  12   7   5      148.05      142.49     21.41 o 
 -14   8   5       15.74       13.28     40.98 o 
 -13   8   5       39.44        4.81     17.82 o 
 -12   8   5     1174.57     1169.56     68.15 o 
 -11   8   5     1290.28     1206.26     46.75 o 
 -10   8   5        0.78       32.00     16.12 o 
  -9   8   5     2278.39     2263.34     46.99 o 
  -8   8   5     4510.96     4398.78     65.43 o 
  -7   8   5     1958.91     1905.71     51.04 o 
  -6   8   5        4.33       -0.79      9.16 o 
  -5   8   5      886.98      789.17     35.52 o 
  -4   8   5     1399.92     1468.88     28.65 o 
  -3   8   5       92.43       89.68     10.63 o 
  -2   8   5      341.96      376.80     16.35 o 
  -1   8   5      847.40      896.77     25.16 o 
   0   8   5     1085.37     1065.59     28.40 o 
   1   8   5      275.15      319.33     17.43 o 
   2   8   5      112.01      117.90     22.55 o 
   3   8   5      149.43      143.04     19.42 o 
   4   8   5       16.70       -1.30     14.13 o 
   5   8   5       35.69       25.36     18.38 o 
   6   8   5        3.82       -5.35     13.42 o 
   7   8   5        7.85      -13.54     13.45 o 
   8   8   5       41.53       34.79     14.66 o 
   9   8   5      291.76      286.95     25.51 o 
  10   8   5      418.95      409.25     30.05 o 
  11   8   5       30.73      -11.63     24.69 o 
  12   8   5        0.53      -21.77     14.57 o 
 -13   9   5       32.55       21.48     19.92 o 
 -12   9   5       86.66       85.62     21.51 o 
 -11   9   5       82.99      105.12     22.38 o 
 -10   9   5      112.55      126.87     21.90 o 
  -9   9   5       17.07       20.44     12.01 o 
  -8   9   5       38.09       59.79     13.11 o 
  -7   9   5      901.04      899.53     36.20 o 
  -6   9   5     1388.24     1347.78     38.77 o 
  -5   9   5      558.06      554.33     24.56 o 
  -4   9   5      482.15      464.76     19.00 o 
  -3   9   5      149.49      162.73     15.11 o 
  -2   9   5      325.80      316.52     16.41 o 
  -1   9   5      688.00      717.47     22.58 o 
   0   9   5        1.02        0.83      8.31 o 
   1   9   5      382.81      383.77     23.82 o 
   2   9   5      142.80      147.97     35.90 o 
   3   9   5     1053.45     1149.19     43.36 o 
   4   9   5      365.87      412.99     30.35 o 
   5   9   5      373.48      335.68     28.59 o 
   6   9   5       96.82      102.57     20.89 o 
   7   9   5      606.67      622.07     37.37 o 
   8   9   5      466.41      421.19     34.08 o 
   9   9   5       14.45       -6.80     16.85 o 
  10   9   5      400.22      429.45     67.16 o 
  11   9   5      101.41      101.86     25.79 o 
 -13  10   5       80.87       53.28     22.73 o 
 -12  10   5      251.70      235.02     28.72 o 
 -11  10   5      406.56      355.62     31.46 o 
 -10  10   5       66.56       20.21     18.23 o 
  -9  10   5       15.97        6.91     12.37 o 
  -8  10   5       52.57       72.98     14.90 o 
  -7  10   5       67.99       85.81     14.85 o 
  -6  10   5       67.09       64.89     13.63 o 
  -5  10   5      104.72      146.20     17.52 o 
  -4  10   5       67.80       61.69     13.06 o 
  -3  10   5        5.91       36.18     17.01 o 
  -2  10   5      249.68      239.98     15.64 o 
  -1  10   5       95.64      102.97     16.02 o 
   0  10   5     2926.50     3047.27     45.69 o 
   1  10   5     1763.76     1832.28     52.12 o 
   2  10   5     1409.15     1451.60    132.69 o 
   3  10   5        4.08      -17.46     14.06 o 
   4  10   5      823.43      847.24     40.87 o 
   5  10   5      585.64      657.55     37.88 o 
   6  10   5      390.40      429.26     33.54 o 
   7  10   5      107.85      113.92     23.37 o 
   8  10   5      633.34      660.48     41.21 o 
   9  10   5     1299.35     1329.24     55.01 o 
  10  10   5      379.64      439.50     38.85 o 
 -12  11   5        7.07      -15.84     18.35 o 
 -11  11   5      238.08      261.84     30.04 o 
 -10  11   5      295.70      283.99     23.77 o 
  -9  11   5        2.47      -18.15     12.10 o 
  -8  11   5      104.75       73.38     15.92 o 
  -7  11   5      304.51      310.44     22.32 o 
  -6  11   5      269.61      249.10     20.25 o 
  -5  11   5       35.96       24.25     12.68 o 
  -4  11   5      251.01      273.48     25.56 o 
  -3  11   5       94.90      100.61     12.77 o 
  -2  11   5        9.84        1.34      9.53 o 
  -1  11   5      941.11      965.20     33.08 o 
   0  11   5      372.17      376.53     37.16 o 
   1  11   5        1.52       13.05     13.16 o 
   2  11   5      403.76      441.11     42.38 o 
   3  11   5     1866.38     1961.21     59.35 o 
   4  11   5      717.97      739.71     40.91 o 
   5  11   5        4.82      -14.03     29.22 o 
   6  11   5     1075.11     1089.26     49.08 o 
   7  11   5     2343.69     2437.51     72.17 o 
   8  11   5     1088.18     1035.56     50.45 o 
   9  11   5        0.05      -11.18     27.53 o 
  10  11   5      673.59      692.17     45.67 o 
 -11  12   5      231.39      226.02     30.19 o 
 -10  12   5       47.88       36.93     16.75 o 
  -9  12   5      374.37      442.27     27.98 o 
  -8  12   5      467.52      477.31     27.94 o 
  -7  12   5      425.77      420.25     25.97 o 
  -6  12   5        1.50       -0.36     12.63 o 
  -5  12   5       91.01      105.95     17.37 o 
  -4  12   5      315.10      304.86     22.39 o 
  -3  12   5      858.59      893.92     27.72 o 
  -2  12   5      331.95      325.92     22.52 o 
  -1  12   5      153.68      141.46     18.21 o 
   0  12   5     1571.00     1511.29     42.00 o 
   1  12   5     1686.19     1702.74     71.85 o 
   2  12   5      449.40      447.54     37.76 o 
   3  12   5        2.83       -0.04     17.00 o 
   4  12   5      437.11      470.15    111.33 o 
   5  12   5      588.94      578.26     46.08 o 
   6  12   5      381.57      477.15     38.14 o 
   7  12   5        5.11       -9.88     19.07 o 
   8  12   5      311.40      355.45     36.94 o 
  -9  13   5      807.33      750.56     35.06 o 
  -8  13   5       21.73       23.97     20.49 o 
  -7  13   5      488.94      480.67     28.68 o 
  -6  13   5     1182.99     1168.30     39.64 o 
  -5  13   5      938.03      889.20     40.31 o 
  -4  13   5        4.39       23.30     17.85 o 
  -3  13   5      220.76      230.18     27.38 o 
  -2  13   5     1079.18     1136.09     37.44 o 
  -1  13   5     1109.49     1132.41     37.87 o 
   0  13   5       40.62       57.27     16.93 o 
   1  13   5      602.37      620.22     68.11 o 
   2  13   5     1076.05     1096.49     62.47 o 
   3  13   5      447.67      411.70     35.34 o 
   4  13   5       67.26       25.16     37.35 o 
   5  13   5       20.81       27.47     20.96 o 
   6  13   5       43.47       48.68     22.23 o 
   7  13   5      198.07      208.43     31.51 o 
  -7  14   5      501.48      528.11     31.25 o 
  -6  14   5        7.86        6.69     19.22 o 
  -5  14   5      317.75      286.52     30.45 o 
  -4  14   5      675.00      725.60     41.09 o 
  -3  14   5      441.16      418.09     34.09 o 
  -2  14   5       72.55       90.83     17.96 o 
  -1  14   5      493.49      501.21     29.49 o 
   0  14   5     1243.47     1217.07     59.66 o 
   1  14   5      368.81      394.45     27.97 o 
   2  14   5       19.31       14.23     16.31 o 
   3  14   5      265.59      255.58     28.54 o 
   4  14   5      320.97      387.47     49.35 o 
   5  14   5       20.23        9.33     22.21 o 
  -5  15   5      587.65      567.83     39.85 o 
  -4  15   5       57.76       37.56     21.71 o 
  -3  15   5      105.13      142.21     25.59 o 
  -2  15   5      591.39      564.47     49.44 o 
  -1  15   5      780.95      885.03     37.09 o 
   0  15   5       23.45       27.26     17.54 o 
   1  15   5        9.92       16.24     17.45 o 
   2  15   5       14.44       23.89     19.47 o 
   3  15   5        4.46       -6.12     16.85 o 
 -16   0   6      237.91      220.48     39.12 o 
 -15   0   6      136.95      156.95     24.35 o 
 -14   0   6      816.73      799.10     40.75 o 
 -13   0   6     1858.77     1615.89     51.79 o 
 -12   0   6      831.45      933.65     40.79 o 
 -11   0   6      260.34      246.73     47.04 o 
 -10   0   6     2241.53     2334.85     55.88 o 
  -9   0   6     2527.44     2589.58     56.63 o 
  -8   0   6     4906.79     4795.22    168.69 o 
  -7   0   6     1022.93     1085.11     35.65 o 
  -6   0   6     9388.48     9032.32    111.43 o 
  -5   0   6     6978.92     7392.56    151.29 o 
  -4   0   6     1410.49     1346.85     32.87 o 
  -3   0   6     3019.23     3125.04    135.86 o 
  -2   0   6     8204.10     7918.81     97.08 o 
  -1   0   6      160.18      129.11     20.02 o 
   0   0   6       27.70       17.81     13.19 o 
   1   0   6     2925.35     3030.44     83.94 o 
   2   0   6      920.70      797.64     44.28 o 
   3   0   6     2615.93     2694.47     48.87 o 
   4   0   6       31.25       39.18     17.38 o 
   5   0   6      298.23      373.64     36.38 o 
   6   0   6        3.03       15.98     17.49 o 
   7   0   6      369.90      431.39     41.60 o 
   8   0   6      161.01      170.11     32.18 o 
   9   0   6      963.05      936.46     42.42 o 
  10   0   6       95.03       51.79     26.47 o 
  11   0   6      250.33      209.96     24.21 o 
  12   0   6      960.64      932.71     39.64 o 
  13   0   6      469.08      390.57     31.16 o 
 -16   1   6      269.58      269.00     24.62 o 
 -15   1   6      505.44      456.55     27.83 o 
 -14   1   6      379.03      371.56     26.42 o 
 -13   1   6      135.65      127.15     17.57 o 
 -12   1   6     1981.51     1997.97     39.36 o 
 -11   1   6      942.59     1046.82     28.70 o 
 -10   1   6     1329.14     1314.47     30.15 o 
  -9   1   6      298.82      277.68     15.68 o 
  -8   1   6     2079.76     2217.63     39.97 o 
  -7   1   6     8269.71     8150.45     83.80 o 
  -6   1   6     2067.89     2154.40     30.96 o 
  -5   1   6     1118.38     1108.94     19.33 o 
  -4   1   6     4607.73     4648.11     46.51 o 
  -3   1   6     5337.42     5036.12     45.35 o 
  -2   1   6       50.16       72.36      7.51 o 
  -1   1   6      239.34      334.47     16.26 o 
   0   1   6     1226.12     1021.24     26.14 o 
   1   1   6      867.20      874.38     24.34 o 
   2   1   6     1253.74     1257.82     28.23 o 
   3   1   6        3.68        4.04      9.78 o 
   4   1   6     1675.84     1790.35     51.92 o 
   5   1   6      319.50      283.65     22.87 o 
   6   1   6      170.17      178.47     20.74 o 
   7   1   6       37.53       27.93     10.56 o 
   8   1   6       56.34       50.32     12.88 o 
   9   1   6      290.38      316.09     23.05 o 
  10   1   6     1083.42     1129.68     34.12 o 
  11   1   6      822.66      797.17     25.28 o 
  12   1   6        1.64        2.00     12.49 o 
  13   1   6      651.43      583.43     31.96 o 
 -15   2   6      220.40      260.31     23.24 o 
 -14   2   6     1131.52     1121.65     46.79 o 
 -13   2   6      510.45      604.90     29.15 o 
 -12   2   6        5.03       18.21     11.89 o 
 -11   2   6      156.80      161.13     17.39 o 
 -10   2   6      878.02      966.08     39.01 o 
  -9   2   6      433.80      450.74     27.16 o 
  -8   2   6     2186.64     2227.22     39.87 o 
  -7   2   6       36.90       60.14     10.58 o 
  -6   2   6     3919.64     3921.39     43.76 o 
  -5   2   6     6253.59     6425.10     46.99 o 
  -4   2   6     2873.36     2775.71     35.14 o 
  -3   2   6       63.80       91.87      7.81 o 
  -2   2   6     1966.10     2082.28     27.26 o 
  -1   2   6     1483.21     1359.80     30.63 o 
   0   2   6     3859.89     4094.28     63.59 o 
   1   2   6     2052.46     2073.70     36.41 o 
   2   2   6       53.58       82.18     10.01 o 
   3   2   6     4576.45     4590.32     80.16 o 
   4   2   6     2428.37     2439.33     47.64 o 
   5   2   6       30.09       32.62     11.99 o 
   6   2   6      516.59      522.66     21.87 o 
   7   2   6     2288.03     2272.13     42.31 o 
   8   2   6      907.78      968.95     29.79 o 
   9   2   6       13.94        9.44     12.09 o 
  10   2   6      227.98      221.88     20.02 o 
  11   2   6     1347.25     1343.45     37.98 o 
  12   2   6      684.40      612.69     33.57 o 
  13   2   6       19.09       17.70     23.15 o 
 -15   3   6      694.25      621.46     50.54 o 
 -14   3   6      168.21      126.74     19.16 o 
 -13   3   6       91.50       91.40     16.83 o 
 -12   3   6      992.20     1056.02     42.91 o 
 -11   3   6     1343.77     1389.48     46.27 o 
 -10   3   6       46.88       53.88     16.24 o 
  -9   3   6      107.74       72.98     16.19 o 
  -8   3   6      625.65      568.29     29.76 o 
  -7   3   6     3880.60     3876.16     70.22 o 
  -6   3   6     1162.53     1246.96     29.78 o 
  -5   3   6      977.89     1086.67     32.53 o 
  -4   3   6      337.64      335.25     12.51 o 
  -3   3   6      852.77      802.39     17.87 o 
  -2   3   6      564.37      473.96     19.63 o 
  -1   3   6       98.61      123.90     10.53 o 
   0   3   6     3301.68     3204.38     41.40 o 
   1   3   6    10269.59    10040.36     89.80 o 
   2   3   6     8983.07     8807.43     77.90 o 
   3   3   6      593.39      617.37     25.49 o 
   4   3   6     2279.82     2353.52     47.50 o 
   5   3   6     2649.20     2592.61     42.20 o 
   6   3   6     1167.80     1158.06     31.09 o 
   7   3   6      127.32      144.60     17.15 o 
   8   3   6      374.99      327.69     20.44 o 
   9   3   6     1153.34     1355.74     35.95 o 
  10   3   6     1832.82     1763.83     53.01 o 
  11   3   6      821.25      705.77     59.09 o 
  12   3   6       26.98       -5.43     18.90 o 
  13   3   6      345.71      367.39     29.70 o 
 -15   4   6      235.34      244.56     23.87 o 
 -14   4   6      960.82      867.81     35.96 o 
 -13   4   6      893.65      865.95     42.09 o 
 -12   4   6       27.46       50.64     17.56 o 
 -11   4   6       79.06       92.93     18.84 o 
 -10   4   6       36.51       26.23     14.50 o 
  -9   4   6       18.98        8.45     13.05 o 
  -8   4   6      435.29      423.20     38.42 o 
  -7   4   6      146.34      177.96     21.38 o 
  -6   4   6     2926.99     2892.83     47.00 o 
  -5   4   6     5005.74     5013.53     69.85 o 
  -4   4   6      840.42      863.44     20.85 o 
  -3   4   6      188.58      220.24     12.57 o 
  -2   4   6     2295.03     2274.52     34.21 o 
  -1   4   6     1367.54     1325.03     29.64 o 
   0   4   6      814.82      824.35     21.25 o 
   1   4   6      743.56      748.88     20.82 o 
   2   4   6      772.27      782.60     21.10 o 
   3   4   6     5109.97     5260.23     72.39 o 
   4   4   6     3866.68     3884.16     62.30 o 
   5   4   6      219.49      248.60     16.36 o 
   6   4   6     1205.44     1243.61     35.36 o 
   7   4   6     1595.85     1626.43     97.12 o 
   8   4   6     2373.23     2318.89     69.58 o 
   9   4   6       97.04       75.90     22.60 o 
  10   4   6       13.12        2.24     15.90 o 
  11   4   6      377.63      397.43     40.27 o 
  12   4   6      203.74      184.40     23.88 o 
 -15   5   6      597.82      529.80     30.74 o 
 -14   5   6      185.31      140.87     28.55 o 
 -13   5   6      160.77      142.38     40.50 o 
 -12   5   6      784.41      774.59     39.33 o 
 -11   5   6     1488.55     1511.67     50.26 o 
 -10   5   6       11.77       40.76     15.60 o 
  -9   5   6       23.22       35.50     14.86 o 
  -8   5   6     1215.33     1115.31     40.65 o 
  -7   5   6     3508.59     3556.74     69.41 o 
  -6   5   6      198.31      207.69     20.06 o 
  -5   5   6      346.16      399.21     26.22 o 
  -4   5   6     2440.53     2402.09     35.15 o 
  -3   5   6     1530.53     1620.89     34.61 o 
  -2   5   6      170.85      139.61     11.10 o 
  -1   5   6      697.22      617.26     21.65 o 
   0   5   6      842.68      872.42     24.91 o 
   1   5   6     3085.65     2999.97     45.86 o 
   2   5   6     1737.20     1759.99     34.36 o 
   3   5   6       42.94       63.72     15.47 o 
   4   5   6     1274.50     1207.01     32.20 o 
   5   5   6      556.87      568.30     24.90 o 
   6   5   6      182.72      167.59     17.12 o 
   7   5   6       24.03       39.61     13.33 o 
   8   5   6       41.27       37.85     14.80 o 
   9   5   6      130.92      162.32     23.33 o 
  10   5   6      407.46      385.76     29.11 o 
  11   5   6      254.87      176.98     22.11 o 
  12   5   6       37.90       36.98     18.32 o 
 -14   6   6      508.88      573.80     37.57 o 
 -13   6   6     1126.29     1106.96     47.85 o 
 -12   6   6       82.43      104.65     23.27 o 
 -11   6   6       51.04       79.16     19.29 o 
 -10   6   6      679.07      741.17     37.18 o 
  -9   6   6     1243.84     1188.78     43.27 o 
  -8   6   6      693.72      704.89     26.77 o 
  -7   6   6      251.75      273.25     18.19 o 
  -6   6   6     3672.05     3810.92     57.84 o 
  -5   6   6     3353.65     3167.69     51.77 o 
  -4   6   6      348.38      454.50     29.70 o 
  -3   6   6     1233.08     1355.83     28.92 o 
  -2   6   6     1935.86     1924.66     32.71 o 
  -1   6   6     1027.37      980.40     24.08 o 
   0   6   6      104.75       88.38     16.34 o 
   1   6   6       54.25       28.06      9.12 o 
   2   6   6      116.28      146.10     13.37 o 
   3   6   6     1359.85     1187.87     43.88 o 
   4   6   6       16.93       30.28     14.81 o 
   5   6   6       31.70       16.63     18.78 o 
   6   6   6       47.80       58.56     14.79 o 
   7   6   6       76.46       45.54     27.34 o 
   8   6   6      200.19      202.01     21.43 o 
   9   6   6      116.15      108.43     18.00 o 
  10   6   6      110.95       98.97     18.58 o 
  11   6   6      347.70      319.59     26.54 o 
  12   6   6      374.38      370.44     28.88 o 
 -14   7   6      259.33      244.61     29.30 o 
 -13   7   6       73.07       75.01     22.16 o 
 -12   7   6      585.89      548.42     42.47 o 
 -11   7   6      789.90      761.64    119.51 o 
 -10   7   6      366.76      341.40     28.11 o 
  -9   7   6        1.08        9.02     17.27 o 
  -8   7   6      697.94      676.54     26.98 o 
  -7   7   6     3785.49     3650.82     74.80 o 
  -6   7   6      610.23      675.95     26.27 o 
  -5   7   6      262.42      260.84     22.32 o 
  -4   7   6     1506.05     1542.37     44.61 o 
  -3   7   6     1928.65     1948.80     33.66 o 
  -2   7   6       30.35       28.37      9.06 o 
  -1   7   6      407.30      419.47     17.64 o 
   0   7   6      607.22      632.60     23.48 o 
   1   7   6     1685.43     1617.27     53.51 o 
   2   7   6      451.52      469.89     21.24 o 
   3   7   6       99.29       63.56     16.30 o 
   4   7   6     1222.70     1268.88     45.81 o 
   5   7   6      392.40      400.16     30.37 o 
   6   7   6      274.97      283.29     27.55 o 
   7   7   6       18.81       20.74     16.96 o 
   8   7   6       13.09       15.16     17.11 o 
   9   7   6      117.59      120.70     19.46 o 
  10   7   6      503.20      526.85     30.65 o 
  11   7   6      287.74      249.14     25.06 o 
 -13   8   6      289.12      295.89     30.40 o 
 -12   8   6       14.57      -21.76     15.20 o 
 -11   8   6      134.62      124.79     22.83 o 
 -10   8   6      316.68      319.88     28.33 o 
  -9   8   6      571.87      620.89     35.42 o 
  -8   8   6     1304.39     1309.43     37.13 o 
  -7   8   6       77.79       76.57     14.92 o 
  -6   8   6      589.91      509.51     24.27 o 
  -5   8   6      872.60      843.63     29.24 o 
  -4   8   6      915.73      949.49     30.30 o 
  -3   8   6        4.86       14.12      8.84 o 
  -2   8   6      436.87      464.50     20.06 o 
  -1   8   6      625.21      638.18     26.42 o 
   0   8   6     1459.68     1498.96     59.89 o 
   1   8   6       62.99       52.34     11.88 o 
   2   8   6      103.52      104.41     13.56 o 
   3   8   6     2841.76     3047.73     70.27 o 
   4   8   6      837.38      829.01     53.59 o 
   5   8   6        0.30        4.93     17.01 o 
   6   8   6      270.37      310.41     46.87 o 
   7   8   6      758.33      814.36     42.47 o 
   8   8   6      330.91      369.20     33.17 o 
   9   8   6       47.83       18.20     38.83 o 
  10   8   6       55.99      -12.80     18.86 o 
  11   8   6      444.79      481.93     39.43 o 
 -13   9   6      348.47      320.29     32.17 o 
 -12   9   6      371.72      397.54     33.75 o 
 -11   9   6       53.71       69.88     24.70 o 
 -10   9   6       80.38       67.15     23.25 o 
  -9   9   6      157.39      115.35     21.25 o 
  -8   9   6        7.64        0.78     11.95 o 
  -7   9   6      110.19      113.53     19.23 o 
  -6   9   6      329.97      387.67     22.92 o 
  -5   9   6       42.51       38.71     12.91 o 
  -4   9   6        5.35      -12.30      9.80 o 
  -3   9   6     1076.75     1057.22     27.68 o 
  -2   9   6     3819.46     3937.17     52.38 o 
  -1   9   6     3260.98     3199.36     60.09 o 
   0   9   6      669.27      735.90     29.58 o 
   1   9   6      699.96      719.13     27.33 o 
   2   9   6     3007.88     3108.40     72.51 o 
   3   9   6      552.93      551.39     34.36 o 
   4   9   6      653.25      734.93     48.91 o 
   5   9   6     1222.46     1315.26     50.75 o 
   6   9   6      631.17      667.76     70.46 o 
   7   9   6       24.03       37.17     23.44 o 
   8   9   6      577.50      503.44     37.96 o 
   9   9   6      784.41      789.85     45.50 o 
  10   9   6      167.59      198.13     29.57 o 
 -12  10   6        1.80       17.07     20.07 o 
 -11  10   6       15.09       55.12     21.08 o 
 -10  10   6       45.44       10.74     18.01 o 
  -9  10   6      227.04      223.34     20.98 o 
  -8  10   6      882.21      821.07     32.83 o 
  -7  10   6      261.13      253.93     27.40 o 
  -6  10   6       72.25       85.02     20.29 o 
  -5  10   6      513.02      593.50     47.07 o 
  -4  10   6      154.99      115.12     16.20 o 
  -3  10   6      106.41       96.52     15.50 o 
  -2  10   6      140.99      154.02     14.51 o 
  -1  10   6        5.91        5.99     10.21 o 
   0  10   6       88.37       97.93     14.39 o 
   1  10   6       27.83       14.82     15.55 o 
   2  10   6      503.89      547.50     41.99 o 
   3  10   6     1487.34     1637.27     55.26 o 
   4  10   6      708.13      740.95     40.68 o 
   5  10   6        5.52        2.62     16.82 o 
   6  10   6      671.84      601.69     60.28 o 
   7  10   6      572.10      658.07     51.01 o 
   8  10   6      298.35      285.58     33.26 o 
   9  10   6        0.49       -3.74     19.47 o 
 -11  11   6        2.44      -22.13     17.92 o 
 -10  11   6       59.31       17.49     18.96 o 
  -9  11   6       95.71      101.13     18.29 o 
  -8  11   6      228.16      255.51     30.09 o 
  -7  11   6      184.68      217.50     21.21 o 
  -6  11   6        1.45        1.63     12.95 o 
  -5  11   6       30.12       36.78     13.96 o 
  -4  11   6      212.82      207.20     20.14 o 
  -3  11   6       66.46       87.60     16.00 o 
  -2  11   6       71.64       58.08     14.00 o 
  -1  11   6        1.88      -11.34     10.11 o 
   0  11   6      188.20      213.74     20.72 o 
   1  11   6      582.65      591.24     29.62 o 
   2  11   6      782.64      866.61     43.12 o 
   3  11   6       11.05        8.19     18.34 o 
   4  11   6       91.10      117.60     28.17 o 
   5  11   6       91.93      115.05     47.44 o 
   6  11   6       21.50        2.80     19.37 o 
   7  11   6       31.10       50.55     22.33 o 
   8  11   6       78.00       59.88     24.63 o 
  -9  12   6       71.40       75.00     18.65 o 
  -8  12   6      275.81      272.38     24.22 o 
  -7  12   6       60.62       74.42     18.28 o 
  -6  12   6      400.50      384.02     26.08 o 
  -5  12   6      375.58      412.71     25.73 o 
  -4  12   6       10.72       10.99     13.61 o 
  -3  12   6      254.03      268.24     22.32 o 
  -2  12   6      544.50      563.86     24.66 o 
  -1  12   6       91.68      110.92     33.21 o 
   0  12   6        3.44       -2.68     14.16 o 
   1  12   6       21.45       30.50     15.52 o 
   2  12   6      141.02      117.37     20.09 o 
   3  12   6      201.92      219.07     38.59 o 
   4  12   6       19.93       20.29     27.01 o 
   5  12   6       47.44       47.88     21.85 o 
   6  12   6       23.23       -3.08     23.57 o 
   7  12   6        7.45      -22.79     22.95 o 
  -8  13   6       51.13       66.99     18.73 o 
  -7  13   6      391.76      412.54     40.37 o 
  -6  13   6       41.35       42.13     17.35 o 
  -5  13   6       50.80       48.80     16.23 o 
  -4  13   6      393.42      403.22     26.67 o 
  -3  13   6      175.42      189.02     20.91 o 
  -2  13   6       22.14        5.76     18.37 o 
  -1  13   6        1.27       13.02     14.38 o 
   0  13   6       16.47        2.45     15.27 o 
   1  13   6       24.94       16.64     16.35 o 
   2  13   6       89.36       64.12     29.79 o 
   3  13   6        1.12        5.25     17.44 o 
   4  13   6       58.10       64.68     24.72 o 
   5  13   6       42.94       16.20     22.04 o 
  -6  14   6        9.79       15.44     16.46 o 
  -5  14   6       21.93       15.99     17.72 o 
  -4  14   6        7.60       10.70     19.68 o 
  -3  14   6       23.90       -0.70     22.68 o 
  -2  14   6        3.01       -1.66     18.51 o 
  -1  14   6       75.68       77.06     18.87 o 
   0  14   6      142.34      101.02     20.10 o 
   1  14   6       30.63       50.64     19.33 o 
   2  14   6       84.16       68.33     20.23 o 
   3  14   6      452.27      397.41     66.57 o 
 -15   1   7        5.56      -13.16     34.20 o 
 -14   1   7       17.22       24.24     15.55 o 
 -13   1   7      239.30      238.76     22.16 o 
 -12   1   7      306.31      289.49     22.18 o 
 -11   1   7      170.34      185.39     18.99 o 
 -10   1   7      328.30      336.04     21.75 o 
  -9   1   7      666.48      635.99     38.22 o 
  -8   1   7       13.78       20.29      9.34 o 
  -7   1   7       15.07       22.56     10.29 o 
  -6   1   7       62.10       52.00     10.79 o 
  -5   1   7      743.28      775.69     33.50 o 
  -4   1   7      119.14      107.85      9.10 o 
  -3   1   7       21.98       27.26      7.18 o 
  -2   1   7      522.35      471.28     15.61 o 
  -1   1   7        0.50       -2.27      7.73 o 
   0   1   7       89.98      104.50     12.35 o 
   1   1   7      110.07      131.59     15.21 o 
   2   1   7      123.29      104.49     19.29 o 
   3   1   7        4.09       -7.09     10.02 o 
   4   1   7        0.26        5.25     11.56 o 
   5   1   7        5.04        5.88     19.16 o 
   6   1   7       57.20       71.69     21.90 o 
   7   1   7      176.94      157.94     17.18 o 
   8   1   7       37.78       67.10     25.75 o 
   9   1   7        1.69        4.42     14.86 o 
  10   1   7      161.37      131.36     22.04 o 
  11   1   7      139.94      144.86     21.41 o 
  12   1   7        3.05       -7.42     14.99 o 
 -15   2   7      213.23      200.07     22.92 o 
 -14   2   7      123.21      100.22     18.51 o 
 -13   2   7      175.38      150.82     38.47 o 
 -12   2   7       35.02       14.07     13.48 o 
 -11   2   7        0.59       -3.95     11.25 o 
 -10   2   7       89.69       80.59     14.97 o 
  -9   2   7      257.05      277.60     26.34 o 
  -8   2   7      204.35      206.64     21.58 o 
  -7   2   7      412.90      471.18     27.40 o 
  -6   2   7       69.31       24.30     14.88 o 
  -5   2   7       28.18        8.76      8.76 o 
  -4   2   7        0.39       -0.09      8.30 o 
  -3   2   7      407.34      409.34     14.62 o 
  -2   2   7       73.57       60.72      7.96 o 
  -1   2   7      267.91      232.86     15.53 o 
   0   2   7       29.91       27.31     10.26 o 
   1   2   7      981.90      993.17     27.43 o 
   2   2   7       22.82        9.85     10.86 o 
   3   2   7      159.45      173.93     19.81 o 
   4   2   7      403.61      444.01     24.91 o 
   5   2   7      224.67      180.44     20.56 o 
   6   2   7      240.10      268.88     22.80 o 
   7   2   7      193.40      214.41     22.73 o 
   8   2   7       26.01       24.90     18.44 o 
   9   2   7      179.24      139.80     20.94 o 
  10   2   7       28.37        9.94     14.85 o 
  11   2   7       49.95       39.37     16.74 o 
  12   2   7       14.88        5.47     17.81 o 
 -14   3   7       34.52       15.16     14.86 o 
 -13   3   7      144.51      118.98     18.61 o 
 -12   3   7      113.86       88.11     29.03 o 
 -11   3   7        5.55      -16.16     13.68 o 
 -10   3   7        5.61       21.42     14.61 o 
  -9   3   7      787.02      785.90     74.42 o 
  -8   3   7      176.46      215.98     21.82 o 
  -7   3   7       23.38       12.68     13.57 o 
  -6   3   7      265.36      276.05     24.56 o 
  -5   3   7      661.49      633.80     23.93 o 
  -4   3   7       11.51       26.46      7.68 o 
  -3   3   7       49.79       73.72      9.19 o 
  -2   3   7     1116.42     1052.52     22.63 o 
  -1   3   7      110.07      123.87     18.54 o 
   0   3   7      168.65      136.81     16.44 o 
   1   3   7       41.45       31.32     14.42 o 
   2   3   7       99.97      116.30     15.38 o 
   3   3   7       89.32       72.49     14.25 o 
   4   3   7        9.27       14.57     12.09 o 
   5   3   7        7.51        1.16     12.55 o 
   6   3   7       42.95       50.13     15.91 o 
   7   3   7      161.58      160.80     27.45 o 
   8   3   7      189.45      158.81     17.80 o 
   9   3   7      317.79      320.39     22.49 o 
  10   3   7      357.95      257.30     24.84 o 
  11   3   7      128.37       90.38     19.92 o 
  12   3   7       14.28      -19.34     15.87 o 
 -14   4   7       27.61        3.29     15.16 o 
 -13   4   7      177.18      117.19     23.30 o 
 -12   4   7       37.66       15.99     16.84 o 
 -11   4   7      181.79      165.24     22.55 o 
 -10   4   7      145.95      125.56     27.85 o 
  -9   4   7       11.30       37.13     21.18 o 
  -8   4   7      268.82      303.08     25.29 o 
  -7   4   7       26.83       15.05     13.56 o 
  -6   4   7       21.78       27.64     10.82 o 
  -5   4   7      241.94      300.57     18.44 o 
  -4   4   7       13.31        5.29      9.22 o 
  -3   4   7      600.00      600.24     20.20 o 
  -2   4   7     1594.67     1701.81     31.79 o 
  -1   4   7     1465.19     1514.76     32.01 o 
   0   4   7        0.09        8.97      8.28 o 
   1   4   7     1979.69     1955.46     34.03 o 
   2   4   7     2953.67     2711.68     51.90 o 
   3   4   7      811.00      886.23     32.66 o 
   4   4   7       69.59       90.84     16.54 o 
   5   4   7      662.96      717.37     31.21 o 
   6   4   7      224.38      188.86     20.93 o 
   7   4   7       10.94       11.10     13.25 o 
   8   4   7      547.89      533.84     34.03 o 
   9   4   7      150.93      119.11     19.35 o 
  10   4   7       10.50        7.60     15.52 o 
  11   4   7      127.84       96.17     20.26 o 
 -14   5   7      289.34      254.07     29.82 o 
 -13   5   7       86.04       34.14     19.65 o 
 -12   5   7        0.49        1.77     17.45 o 
 -11   5   7        4.86       -5.42     19.16 o 
 -10   5   7        2.09       -5.52     14.17 o 
  -9   5   7        1.22      -27.00     18.00 o 
  -8   5   7      447.97      410.20     28.07 o 
  -7   5   7      310.59      371.05     26.56 o 
  -6   5   7      176.81      169.14     16.31 o 
  -5   5   7       42.11       65.71     12.65 o 
  -4   5   7     2019.99     1979.87     41.54 o 
  -3   5   7      634.69      621.53     24.16 o 
  -2   5   7      192.40      182.27     13.47 o 
  -1   5   7      284.47      308.64     37.95 o 
   0   5   7      838.81      875.11     27.04 o 
   1   5   7        1.73       15.51      9.75 o 
   2   5   7      273.24      323.94     26.11 o 
   3   5   7     1607.57     1576.15     50.19 o 
   4   5   7      472.47      532.57     32.75 o 
   5   5   7       36.02       -1.78     15.37 o 
   6   5   7      215.34      181.75     19.17 o 
   7   5   7      631.87      677.87     30.99 o 
   8   5   7      250.61      207.71     34.43 o 
   9   5   7        0.51       -9.10     13.91 o 
  10   5   7       86.85       82.47     20.17 o 
  11   5   7      176.34      184.97     44.56 o 
 -13   6   7       53.70       69.70     21.42 o 
 -12   6   7      153.93      132.60     23.46 o 
 -11   6   7       52.12       76.14     31.99 o 
 -10   6   7      228.67      252.47     26.23 o 
  -9   6   7        4.34       -1.73     26.32 o 
  -8   6   7      169.60      161.17     21.54 o 
  -7   6   7      542.82      515.17     24.13 o 
  -6   6   7      834.39      949.92     33.24 o 
  -5   6   7      375.11      355.68     20.94 o 
  -4   6   7       10.58        4.33     10.17 o 
  -3   6   7      248.63      266.41     21.16 o 
  -2   6   7      576.10      628.40     21.43 o 
  -1   6   7      241.60      232.41     14.95 o 
   0   6   7        9.48        5.75     14.03 o 
   1   6   7      574.04      589.30     26.78 o 
   2   6   7     1220.08     1168.07     43.49 o 
   3   6   7       25.75       44.12     16.79 o 
   4   6   7       18.13        0.95     14.07 o 
   5   6   7      276.31      213.86     25.40 o 
   6   6   7      200.49      179.09     47.01 o 
   7   6   7        4.22       -5.57     14.63 o 
   8   6   7       28.95        9.24     18.30 o 
   9   6   7      150.25      128.92     25.47 o 
  10   6   7       84.99       65.15     19.00 o 
 -13   7   7      331.42      341.76     32.54 o 
 -12   7   7       79.18       45.41     20.52 o 
 -11   7   7      123.88      128.25     31.97 o 
 -10   7   7      201.77      200.60     25.22 o 
  -9   7   7      493.42      500.86     38.30 o 
  -8   7   7      669.99      598.89     50.31 o 
  -7   7   7       61.54       81.10     14.55 o 
  -6   7   7      776.45      806.71     30.91 o 
  -5   7   7      905.39      948.37     56.19 o 
  -4   7   7      977.28      890.32     30.48 o 
  -3   7   7       71.97      117.18     12.75 o 
  -2   7   7      290.71      348.48     17.68 o 
  -1   7   7      122.64      117.36     12.40 o 
   0   7   7      155.74      159.88     16.24 o 
   1   7   7       84.72       74.16     17.26 o 
   2   7   7      142.11      140.23     20.82 o 
   3   7   7       12.98       41.24     16.70 o 
   4   7   7       84.04       88.31     20.71 o 
   5   7   7       28.50       38.19     18.07 o 
   6   7   7        2.53       14.38     38.75 o 
   7   7   7        7.15       27.81     18.21 o 
   8   7   7      171.91      159.54     27.02 o 
   9   7   7       71.29       51.37     31.08 o 
  10   7   7      148.63      130.54     27.45 o 
 -12   8   7      296.25      258.97     29.69 o 
 -11   8   7      478.83      516.50     35.79 o 
 -10   8   7      814.76      813.55     41.85 o 
  -9   8   7       65.82       22.72     33.26 o 
  -8   8   7      333.91      325.98     28.53 o 
  -7   8   7      641.72      622.56     31.37 o 
  -6   8   7      987.40     1101.14     34.97 o 
  -5   8   7       27.03       20.24     12.14 o 
  -4   8   7       94.48       72.52     13.96 o 
  -3   8   7     1222.63     1260.88     35.84 o 
  -2   8   7      228.87      240.35     19.62 o 
  -1   8   7        2.80        1.52      8.91 o 
   0   8   7      501.88      518.88     24.09 o 
   1   8   7     1228.95     1222.50     44.85 o 
   2   8   7       92.79      104.88     19.91 o 
   3   8   7        1.29       -1.15     14.35 o 
   4   8   7       61.16       23.62     17.70 o 
   5   8   7       15.41       26.09     25.54 o 
   6   8   7        4.40        3.34     17.27 o 
   7   8   7       53.22       25.40     19.64 o 
   8   8   7        5.50       -3.37     24.46 o 
   9   8   7        0.69       -2.95     19.08 o 
 -11   9   7       88.47       85.21     22.93 o 
 -10   9   7       11.28       41.03     27.93 o 
  -9   9   7      331.03      282.04     28.82 o 
  -8   9   7      359.62      433.01     25.81 o 
  -7   9   7       36.48       67.77     15.34 o 
  -6   9   7      443.60      373.03     46.04 o 
  -5   9   7      897.19      877.28     32.95 o 
  -4   9   7      552.95      520.31     26.08 o 
  -3   9   7       63.33       52.08     13.77 o 
  -2   9   7      310.33      282.86     17.74 o 
  -1   9   7      186.66      198.03     16.59 o 
   0   9   7      520.38      513.88     30.93 o 
   1   9   7      291.83      356.20     40.25 o 
   2   9   7       52.02       64.27     19.31 o 
   3   9   7      112.20      176.54     30.84 o 
   4   9   7      369.18      386.33     40.20 o 
   5   9   7        2.04        8.40     18.14 o 
   6   9   7      136.84      116.32     24.72 o 
   7   9   7      651.69      618.52     42.77 o 
   8   9   7      493.75      452.91     38.73 o 
   9   9   7      100.32      119.43     27.67 o 
 -11  10   7       46.83      100.31     25.11 o 
 -10  10   7        4.08       12.29     18.85 o 
  -9  10   7       32.95        6.84     18.08 o 
  -8  10   7      478.37      456.37     27.56 o 
  -7  10   7      679.55      657.13     45.68 o 
  -6  10   7      676.23      654.60     30.43 o 
  -5  10   7      258.50      240.82     21.45 o 
  -4  10   7       19.13       25.55     13.03 o 
  -3  10   7      497.92      512.86     26.73 o 
  -2  10   7      204.86      206.44     17.14 o 
  -1  10   7       36.61       32.93     12.15 o 
   0  10   7      388.88      413.57     21.46 o 
   1  10   7     2201.82     2388.67     65.89 o 
   2  10   7     1561.04     1746.48     57.92 o 
   3  10   7      517.53      524.81     40.29 o 
   4  10   7       20.84        5.52     21.96 o 
   5  10   7      225.26      287.59     34.25 o 
   6  10   7      381.83      419.42     37.53 o 
   7  10   7      113.34      129.03     27.41 o 
   8  10   7       43.98       60.93     54.52 o 
  -9  11   7        7.15      -16.03     18.02 o 
  -8  11   7        9.71        7.76     14.73 o 
  -7  11   7        9.42       -6.22     13.86 o 
  -6  11   7        6.38       -4.35     13.06 o 
  -5  11   7      465.92      502.09     28.06 o 
  -4  11   7      775.95      763.03     51.70 o 
  -3  11   7      387.99      404.35     25.58 o 
  -2  11   7       73.56       58.05     20.78 o 
  -1  11   7      942.66      966.96     30.61 o 
   0  11   7     2087.18     2132.60     42.77 o 
   1  11   7      910.08      919.48     37.21 o 
   2  11   7       31.31       24.99     19.06 o 
   3  11   7     1088.63     1153.78     52.07 o 
   4  11   7     1379.62     1429.40    184.83 o 
   5  11   7      369.12      417.60     37.61 o 
   6  11   7       29.62       65.94     25.46 o 
  -8  12   7       67.78       59.59     18.55 o 
  -7  12   7      317.56      283.12     34.07 o 
  -6  12   7      382.65      392.73     27.56 o 
  -5  12   7       70.37       90.69     20.22 o 
  -4  12   7       10.64        0.03     13.74 o 
  -3  12   7      385.33      450.80     88.09 o 
  -2  12   7      402.83      403.62     41.27 o 
  -1  12   7      185.10      207.25     40.19 o 
   0  12   7        0.90        0.10     15.60 o 
   1  12   7      614.85      739.84     35.71 o 
   2  12   7      914.76      969.13     56.17 o 
   3  12   7      235.59      260.50     48.14 o 
   4  12   7        0.72      -23.62     26.37 o 
   5  12   7      288.40      269.53     35.05 o 
  -6  13   7      352.25      353.11     27.69 o 
  -5  13   7      593.12      588.36     37.19 o 
  -4  13   7      353.54      389.14     28.67 o 
  -3  13   7        1.30        5.25     15.00 o 
  -2  13   7      326.66      304.57     39.39 o 
  -1  13   7      124.69      103.82     24.59 o 
   0  13   7      190.76      169.23     23.12 o 
   1  13   7        6.61        7.25     17.26 o 
   2  13   7       32.72       31.82     18.33 o 
   3  13   7      101.38       92.16     22.37 o 
 -14   0   8      565.33      611.47     59.51 o 
 -13   0   8     1207.06     1110.32     72.69 o 
 -12   0   8     1639.62     1836.24     88.67 o 
 -11   0   8       52.97       71.20     30.62 o 
 -10   0   8      952.63      939.05     64.35 o 
  -9   0   8     2615.29     2541.82     98.25 o 
  -8   0   8      746.02      794.04     57.84 o 
  -7   0   8      407.59      485.02     29.49 o 
  -6   0   8       25.44       26.45     14.77 o 
  -5   0   8     2504.99     2504.89     56.85 o 
  -4   0   8     3002.72     2965.65     49.66 o 
  -3   0   8      535.34      556.40     23.69 o 
  -2   0   8      262.88      305.67     29.87 o 
  -1   0   8     1704.03     1778.51     48.97 o 
   0   0   8       83.36       96.77     16.82 o 
   1   0   8      561.11      626.10     46.60 o 
   2   0   8        3.61      -18.13     15.34 o 
   3   0   8       50.90       20.83     19.43 o 
   4   0   8      786.72      771.60     54.45 o 
   5   0   8     2299.79     2263.20     91.63 o 
   6   0   8        3.86        7.00     22.49 o 
   7   0   8      261.93      194.33     37.02 o 
   8   0   8     1044.07     1052.96     68.82 o 
   9   0   8      333.22      355.12     37.11 o 
  10   0   8      125.14       96.02     31.48 o 
 -14   1   8     1074.05     1008.03     50.81 o 
 -13   1   8      261.30      251.04     30.37 o 
 -12   1   8      660.61      671.96     41.30 o 
 -11   1   8     2379.07     2305.85     68.57 o 
 -10   1   8     1110.04     1109.28     48.16 o 
  -9   1   8      125.77      140.72     17.81 o 
  -8   1   8     1391.93     1398.17     38.90 o 
  -7   1   8      188.29      156.64     17.19 o 
  -6   1   8     1569.67     1636.15     40.23 o 
  -5   1   8     1744.77     1707.54     48.21 o 
  -4   1   8       39.38       59.06     12.38 o 
  -3   1   8      294.60      309.14     14.36 o 
  -2   1   8     1544.82     1674.27     28.79 o 
  -1   1   8       91.23      101.51     13.85 o 
   0   1   8        1.13        5.52      9.37 o 
   1   1   8      386.20      388.98     27.70 o 
   2   1   8      749.89      787.42     42.78 o 
   3   1   8      750.65      760.88     37.49 o 
   4   1   8      890.55      864.33     40.60 o 
   5   1   8      356.12      400.54     33.31 o 
   6   1   8     1198.07     1273.74     50.49 o 
   7   1   8      446.67      431.40     29.45 o 
   8   1   8        1.47       14.40     16.47 o 
   9   1   8      250.40      246.65     34.62 o 
  10   1   8      697.61      686.64     44.34 o 
 -14   2   8       79.95      111.65     26.48 o 
 -13   2   8      738.98      803.85     44.71 o 
 -12   2   8      994.15      995.29     37.15 o 
 -11   2   8      630.29      551.57     45.39 o 
 -10   2   8       87.28      117.31     17.43 o 
  -9   2   8      199.48      227.21     20.20 o 
  -8   2   8       35.54       19.55     15.61 o 
  -7   2   8      812.46      812.70     36.67 o 
  -6   2   8      252.93      254.18     23.47 o 
  -5   2   8      313.26      307.17     24.57 o 
  -4   2   8     2825.79     2867.70     50.19 o 
  -3   2   8     1218.23     1279.83     29.23 o 
  -2   2   8       21.51       21.30      9.47 o 
  -1   2   8      809.77      810.50     27.81 o 
   0   2   8     1675.66     1728.83     38.89 o 
   1   2   8     1116.60     1125.23     55.29 o 
   2   2   8        1.01       10.77     13.72 o 
   3   2   8      340.65      322.52     23.46 o 
   4   2   8     3791.00     3930.36     69.24 o 
   5   2   8     2640.17     2588.98     57.22 o 
   6   2   8        1.15       16.82     15.66 o 
   7   2   8      929.14      893.82     37.74 o 
   8   2   8      944.12      975.29     39.99 o 
   9   2   8      184.52      167.89     23.70 o 
  10   2   8       17.63        5.81     18.82 o 
 -13   3   8       16.76        1.89     15.10 o 
 -12   3   8      114.58      104.35     18.70 o 
 -11   3   8      246.60      248.62     26.41 o 
 -10   3   8      180.02      214.87     24.77 o 
  -9   3   8      351.24      357.31     27.71 o 
  -8   3   8       16.22        4.81     23.81 o 
  -7   3   8       46.25       63.50     25.78 o 
  -6   3   8     1782.69     1787.51     51.45 o 
  -5   3   8     2661.16     2600.08     48.65 o 
  -4   3   8     1768.67     1849.46     40.84 o 
  -3   3   8     1019.84     1105.14     24.93 o 
  -2   3   8     1862.68     1879.74     31.94 o 
  -1   3   8     1880.16     1902.74     35.95 o 
   0   3   8      195.75      188.37     15.08 o 
   1   3   8      693.69      697.96     42.99 o 
   2   3   8     1166.59     1272.21     74.35 o 
   3   3   8     2334.52     2402.47     53.60 o 
   4   3   8      764.51      822.76     34.31 o 
   5   3   8      660.35      692.94     33.38 o 
   6   3   8     2153.12     2106.36     56.79 o 
   7   3   8      823.68      783.66     36.97 o 
   8   3   8       29.70       37.28     18.44 o 
   9   3   8      365.59      406.20     30.66 o 
  10   3   8      347.93      271.59     45.29 o 
 -13   4   8      327.70      380.03     27.62 o 
 -12   4   8      136.66       85.10     35.84 o 
 -11   4   8        1.27       30.46     17.85 o 
 -10   4   8       55.71       46.84     19.45 o 
  -9   4   8      701.46      669.31     36.63 o 
  -8   4   8       17.78       30.69     15.90 o 
  -7   4   8      116.61      147.74     26.67 o 
  -6   4   8       59.55       48.81     20.83 o 
  -5   4   8      721.34      718.27     28.08 o 
  -4   4   8     2131.51     2177.99     66.59 o 
  -3   4   8      920.57      903.16     25.99 o 
  -2   4   8        0.50        8.74      9.39 o 
  -1   4   8     1257.19     1360.30     31.05 o 
   0   4   8     3259.86     3144.32     46.65 o 
   1   4   8     3651.50     3495.71     61.64 o 
   2   4   8     1715.19     1635.53     44.54 o 
   3   4   8       14.74       20.39     13.90 o 
   4   4   8     1435.81     1539.28     44.38 o 
   5   4   8     1482.61     1500.64     45.21 o 
   6   4   8        0.35        9.55     15.85 o 
   7   4   8     1276.77     1324.26     54.25 o 
   8   4   8      537.79      569.06     40.19 o 
   9   4   8      262.67      250.70     31.75 o 
  10   4   8        3.81       15.59     21.78 o 
 -13   5   8      388.30      433.20     35.18 o 
 -12   5   8      134.18      186.67     26.52 o 
 -11   5   8      882.04      778.01     41.25 o 
 -10   5   8      944.12      930.74     44.31 o 
  -9   5   8        2.58       10.87     16.28 o 
  -8   5   8      213.19      203.07     25.45 o 
  -7   5   8      342.76      264.90     35.36 o 
  -6   5   8     1705.77     1630.27     51.47 o 
  -5   5   8     1000.22     1083.68     33.88 o 
  -4   5   8        1.66       15.34     11.33 o 
  -3   5   8     1591.96     1615.46     39.80 o 
  -2   5   8      947.01     1038.95     27.82 o 
  -1   5   8       16.76       24.83     10.09 o 
   0   5   8     1049.01     1007.88     31.02 o 
   1   5   8     1311.41     1230.62     45.65 o 
   2   5   8     1409.06     1315.25     48.23 o 
   3   5   8      439.01      436.94     32.51 o 
   4   5   8      382.15      336.99     30.64 o 
   5   5   8      290.41      288.90     29.84 o 
   6   5   8      971.27      889.10     96.85 o 
   7   5   8      251.27      274.49     31.00 o 
   8   5   8       81.74       90.76     24.51 o 
   9   5   8       15.85       17.47     20.79 o 
 -12   6   8     1068.52     1100.39     80.98 o 
 -11   6   8       68.50       88.45     22.47 o 
 -10   6   8      107.00      138.38     23.00 o 
  -9   6   8      955.17      986.00     62.79 o 
  -8   6   8      366.16      422.00     44.05 o 
  -7   6   8        2.89       11.94     15.28 o 
  -6   6   8       23.82       34.33     12.76 o 
  -5   6   8     2074.39     2185.14     86.69 o 
  -4   6   8     1661.85     1715.77     41.80 o 
  -3   6   8       81.96      104.06     15.46 o 
  -2   6   8      525.63      520.09     32.66 o 
  -1   6   8     1043.84     1114.83     28.99 o 
   0   6   8       94.96      106.59     15.10 o 
   1   6   8       53.76       61.53     18.06 o 
   2   6   8        0.30       12.36     15.17 o 
   3   6   8       74.08       66.78     20.02 o 
   4   6   8      332.28      303.79     29.58 o 
   5   6   8      814.43      837.09     44.06 o 
   6   6   8       74.25       90.16     23.96 o 
   7   6   8      110.63       75.06     22.84 o 
   8   6   8      235.29      197.52     30.08 o 
   9   6   8      343.06      286.04     33.47 o 
 -12   7   8       92.64       44.32     25.67 o 
 -11   7   8      799.26      789.10     43.02 o 
 -10   7   8      698.35      734.49     40.57 o 
  -9   7   8       26.06       43.05     18.81 o 
  -8   7   8      329.45      309.01     28.77 o 
  -7   7   8      200.54      251.58     42.49 o 
  -6   7   8      955.96      944.22     45.21 o 
  -5   7   8      418.59      469.78     25.44 o 
  -4   7   8       93.55       96.79     15.61 o 
  -3   7   8      845.78      847.72     38.46 o 
  -2   7   8     1232.98     1259.63     31.09 o 
  -1   7   8      187.78      197.47     20.46 o 
   0   7   8        3.51        4.35     15.23 o 
   1   7   8       30.21       35.60     17.45 o 
   2   7   8      298.81      331.91     29.74 o 
   3   7   8      125.17      181.36     46.55 o 
   4   7   8      372.78      362.31     32.80 o 
   5   7   8      100.65      111.93     47.95 o 
   6   7   8      318.74      347.44     33.49 o 
   7   7   8      153.08      144.59     27.29 o 
   8   7   8       15.46       19.09     21.35 o 
 -11   8   8      145.54      149.66     26.24 o 
 -10   8   8       61.32       57.36     20.88 o 
  -9   8   8      213.04      148.11     24.64 o 
  -8   8   8      289.64      262.37     40.44 o 
  -7   8   8      455.64      504.25     34.70 o 
  -6   8   8      150.59      106.85     20.10 o 
  -5   8   8      278.29      287.28     22.37 o 
  -4   8   8     1480.03     1461.94     78.37 o 
  -3   8   8      783.42      880.33     32.49 o 
  -2   8   8        2.65        1.56     11.87 o 
  -1   8   8       48.73       40.51     13.27 o 
   0   8   8       46.56       41.75     14.68 o 
   1   8   8       40.63       54.59     18.78 o 
   2   8   8       15.78       12.38     17.39 o 
   3   8   8        1.74       10.42     17.79 o 
   4   8   8      786.24      743.49    106.62 o 
   5   8   8      607.45      645.42     42.59 o 
   6   8   8       30.16       19.33     25.78 o 
   7   8   8      205.59      214.00     59.22 o 
   8   8   8      284.91      246.45     60.95 o 
 -10   9   8       70.85       52.12     27.36 o 
  -9   9   8      284.09      296.79     59.58 o 
  -8   9   8      349.07      308.52     30.76 o 
  -7   9   8      320.61      306.99     23.77 o 
  -6   9   8      144.56      132.38     22.31 o 
  -5   9   8     1244.73     1214.01     39.33 o 
  -4   9   8      228.63      273.66     22.70 o 
  -3   9   8      321.39      355.82     23.64 o 
  -2   9   8      966.63      928.32     54.87 o 
  -1   9   8      430.76      413.42     22.23 o 
   0   9   8       24.42       23.60     14.45 o 
   1   9   8      741.93      785.38     44.71 o 
   2   9   8      830.14      964.63     45.97 o 
   3   9   8      608.74      663.64     71.97 o 
   4   9   8       59.68       89.06     23.91 o 
   5   9   8      425.76      521.83     40.02 o 
   6   9   8      540.78      593.88     54.44 o 
   7   9   8       79.70       86.92     26.86 o 
  -9  10   8      448.37      547.42     85.79 o 
  -8  10   8      333.69      316.15     32.55 o 
  -7  10   8      414.75      448.36     32.31 o 
  -6  10   8      119.67      124.94     19.35 o 
  -5  10   8       62.62       61.46     16.32 o 
  -4  10   8      602.67      649.06     30.92 o 
  -3  10   8      220.15      243.25     22.97 o 
  -2  10   8        2.28        2.80     13.52 o 
  -1  10   8      107.34      118.36     18.18 o 
   0  10   8       89.68      121.61     39.05 o 
   1  10   8       65.91       56.53     20.53 o 
   2  10   8        0.44        6.86     16.91 o 
   3  10   8       80.62      106.36     23.92 o 
   4  10   8      304.85      383.81     49.38 o 
   5  10   8      145.67      182.17     35.01 o 
  -7  11   8       30.26       45.95     17.48 o 
  -6  11   8      217.26      271.12     24.70 o 
  -5  11   8      172.55      128.70     19.83 o 
  -4  11   8       50.07       14.44     17.21 o 
  -3  11   8      723.62      594.70     32.66 o 
  -2  11   8      695.54      748.10     33.50 o 
  -1  11   8       94.46       83.87     17.77 o 
   0  11   8        6.77      -15.98     23.34 o 
   1  11   8       56.75       36.15     17.49 o 
   2  11   8       43.16       86.23     24.23 o 
   3  11   8       93.86       92.21     25.30 o 
   4  11   8       79.24      150.17     28.37 o 
  -5  12   8      299.47      297.21     25.91 o 
  -4  12   8      354.28      334.67     30.39 o 
  -3  12   8       17.15       20.35     16.36 o 
  -2  12   8      336.23      317.30     25.41 o 
  -1  12   8      300.69      273.43     32.77 o 
   0  12   8        1.12      -15.41     15.51 o 
   1  12   8       84.43       53.87     18.86 o 
   2  12   8       33.84       23.84     17.71 o 
 -12   1   9      153.66      173.42     28.62 o 
 -11   1   9       39.70       78.75     23.31 o 
 -10   1   9      122.85      123.58     58.23 o 
  -9   1   9      146.90      144.81     25.57 o 
  -8   1   9      442.24      399.47     87.99 o 
  -7   1   9       28.68       34.14     19.80 o 
  -6   1   9      149.29      168.56     18.54 o 
  -5   1   9       20.53       14.93     13.10 o 
  -4   1   9        0.28       -4.89     11.79 o 
  -3   1   9      855.59      859.51     23.93 o 
  -2   1   9      149.62      109.36     11.99 o 
  -1   1   9       92.07       86.26     12.67 o 
   0   1   9       94.67      100.26     18.59 o 
   1   1   9      216.02      177.80     31.54 o 
   2   1   9       10.13        4.67     13.63 o 
   3   1   9       29.52       41.21     20.85 o 
   4   1   9      302.44      289.88     29.11 o 
   5   1   9       64.18       39.54     18.02 o 
   6   1   9        8.04       10.94     15.88 o 
   7   1   9       96.23       63.51     19.78 o 
   8   1   9       27.40       47.36     20.64 o 
   9   1   9       67.14       74.28     22.37 o 
 -12   2   9       77.51       74.73     23.35 o 
 -11   2   9        1.99      -20.66     16.67 o 
 -10   2   9        2.05       20.85     18.36 o 
  -9   2   9       89.55       52.55     15.77 o 
  -8   2   9       62.19       42.92     14.72 o 
  -7   2   9      191.43      172.09     25.43 o 
  -6   2   9       78.86       53.67     17.86 o 
  -5   2   9       35.43       28.94     16.24 o 
  -4   2   9      326.34      376.78     23.57 o 
  -3   2   9      315.73      305.18     21.04 o 
  -2   2   9       81.77       68.47     11.33 o 
  -1   2   9       16.70       22.92     11.61 o 
   0   2   9        0.12        5.59     11.98 o 
   1   2   9      177.74      176.42     20.09 o 
   2   2   9       98.15       80.04     23.44 o 
   3   2   9       11.43       38.92     15.77 o 
   4   2   9      103.06       88.74     26.61 o 
   5   2   9      275.14      240.37     30.64 o 
   6   2   9       33.07       40.73     18.07 o 
   7   2   9        1.33       -9.05     24.91 o 
   8   2   9      205.15      150.79     24.64 o 
 -12   3   9       55.93       30.82     16.78 o 
 -11   3   9        3.00       13.86     15.12 o 
 -10   3   9      123.87      117.78     19.04 o 
  -9   3   9      386.95      390.95     30.79 o 
  -8   3   9      618.84      580.36     39.54 o 
  -7   3   9       42.52       56.03     17.99 o 
  -6   3   9        3.19       -1.66     14.39 o 
  -5   3   9      135.18      138.91     29.87 o 
  -4   3   9      218.63      187.66     18.07 o 
  -3   3   9        0.50        8.28     11.61 o 
  -2   3   9      160.57      208.07     14.40 o 
  -1   3   9       26.97       61.59     12.49 o 
   0   3   9        5.44       -1.55     24.34 o 
   1   3   9      160.92      182.59     21.20 o 
   2   3   9      152.84      140.82     20.02 o 
   3   3   9      137.85      109.83     19.23 o 
   4   3   9       28.28        6.53     15.83 o 
   5   3   9        3.94        5.40     15.06 o 
   6   3   9        5.28       20.46     17.38 o 
   7   3   9       25.02       28.22     19.27 o 
   8   3   9       16.30       12.60     22.82 o 
 -12   4   9       89.81       53.62     19.73 o 
 -11   4   9        8.23       -3.83     17.63 o 
 -10   4   9       19.92       19.92     17.80 o 
  -9   4   9       66.84       52.64     19.15 o 
  -8   4   9       16.27       -3.00     15.56 o 
  -7   4   9        1.14        9.00     15.77 o 
  -6   4   9      393.45      338.45     41.89 o 
  -5   4   9      292.77      284.85     26.20 o 
  -4   4   9      236.07      244.31     19.73 o 
  -3   4   9        6.71        7.42     11.03 o 
  -2   4   9      324.22      337.97     21.33 o 
  -1   4   9      247.97      233.47     15.50 o 
   0   4   9        4.16      -12.36     12.35 o 
   1   4   9      484.02      447.65     35.99 o 
   2   4   9      977.83      928.18     36.74 o 
   3   4   9      540.49      535.83     31.00 o 
   4   4   9       86.99       65.07     22.40 o 
   5   4   9       20.59        5.58     15.72 o 
   6   4   9      120.47       95.66     23.20 o 
   7   4   9       48.09       22.61     21.53 o 
   8   4   9       60.13       23.18     22.53 o 
 -11   5   9      104.14       80.12     23.00 o 
 -10   5   9       97.94      112.71     23.16 o 
  -9   5   9       15.03      -12.75     15.97 o 
  -8   5   9       78.30       30.40     19.34 o 
  -7   5   9      259.23      291.13     28.36 o 
  -6   5   9       17.81       27.83     17.36 o 
  -5   5   9      222.38      251.47     20.53 o 
  -4   5   9      215.83      187.28     19.91 o 
  -3   5   9      421.12      440.53     24.59 o 
  -2   5   9       91.94       82.82     15.72 o 
  -1   5   9        1.93       26.94     13.71 o 
   0   5   9       52.20       68.51     18.64 o 
   1   5   9      239.71      273.10     28.27 o 
   2   5   9       18.34       10.13     18.10 o 
   3   5   9        1.28        5.85     17.60 o 
   4   5   9      263.85      306.77     31.64 o 
   5   5   9      235.19      178.89     30.59 o 
   6   5   9       10.49       19.43     20.11 o 
   7   5   9       77.23       61.55     24.06 o 
 -11   6   9      113.37       86.96     23.89 o 
 -10   6   9      141.66      121.37     23.95 o 
  -9   6   9      292.25      328.69     65.76 o 
  -8   6   9        0.56       14.90     27.50 o 
  -7   6   9        0.56       -5.03     16.01 o 
  -6   6   9       76.57       58.13     19.33 o 
  -5   6   9      137.37      118.88     24.65 o 
  -4   6   9        1.75       -2.67     11.64 o 
  -3   6   9        8.15       -6.24     11.78 o 
  -2   6   9      120.90      123.03     22.27 o 
  -1   6   9      262.32      259.21     22.07 o 
   0   6   9        1.03      -10.16     17.81 o 
   1   6   9      110.13       69.16     20.48 o 
   2   6   9      264.66      235.79     46.44 o 
   3   6   9      290.98      261.76     65.09 o 
   4   6   9       27.15       16.36     18.06 o 
   5   6   9        6.37       14.16     17.76 o 
   6   6   9       14.16       34.21     21.89 o 
   7   6   9       42.26       29.61     22.89 o 
 -10   7   9        3.13       -2.23     18.74 o 
  -9   7   9      254.81      256.11     29.63 o 
  -8   7   9      271.67      241.37     28.88 o 
  -7   7   9       54.02       55.23     22.17 o 
  -6   7   9       58.54       65.42     20.64 o 
  -5   7   9      418.84      442.00     27.95 o 
  -4   7   9       61.12       58.85     15.63 o 
  -3   7   9       13.83        4.09     12.65 o 
  -2   7   9       15.21       -9.47     16.45 o 
  -1   7   9       14.60      -11.89     18.62 o 
   0   7   9       17.89       24.61     14.57 o 
   1   7   9        7.05       26.95     17.56 o 
   2   7   9       71.92       58.36     20.79 o 
   3   7   9       66.82       44.37     20.55 o 
   4   7   9       30.93       16.16     20.49 o 
   5   7   9       13.83       40.64     22.16 o 
   6   7   9       93.66      104.10     26.44 o 
  -9   8   9      243.12      218.21     40.36 o 
  -8   8   9       18.76        3.99     19.58 o 
  -7   8   9      597.11      607.71     61.58 o 
  -6   8   9      639.79      731.00     60.91 o 
  -5   8   9      203.85      207.87     25.75 o 
  -4   8   9       44.29       49.61     14.95 o 
  -3   8   9        9.18        1.03     12.91 o 
  -2   8   9        8.36       17.61     13.74 o 
  -1   8   9      239.03      220.74     27.71 o 
   0   8   9      511.16      476.99     43.60 o 
   1   8   9      215.03      257.14     40.60 o 
   2   8   9       58.58       19.82     19.81 o 
   3   8   9       12.54       -0.64     18.67 o 
   4   8   9      109.16      139.61     73.78 o 
   5   8   9       60.82       38.22     22.78 o 
  -8   9   9      339.48      363.39     34.56 o 
  -7   9   9      127.05      127.95     25.99 o 
  -6   9   9       13.12       23.20     14.88 o 
  -5   9   9      268.17      278.03     24.06 o 
  -4   9   9      190.96      207.22     21.77 o 
  -3   9   9       97.37      111.34     23.57 o 
  -2   9   9       32.05       42.86     15.43 o 
  -1   9   9      160.10      133.82     25.67 o 
   0   9   9      567.80      599.99     36.61 o 
   1   9   9      631.16      640.86     33.84 o 
   2   9   9      346.01      361.07     34.60 o 
   3   9   9       10.12       31.87     21.98 o 
   4   9   9       27.32       39.79     22.67 o 
  -6  10   9      428.53      364.05     38.63 o 
  -5  10   9      594.79      625.30     40.92 o 
  -4  10   9       88.13      107.67     27.10 o 
  -3  10   9        2.61      -13.01     21.13 o 
  -2  10   9      726.74      871.59     47.31 o 
  -1  10   9     1070.82     1015.68     50.81 o 
   0  10   9      301.65      317.97     58.17 o 
   1  10   9        1.20        4.96     18.55 o 
   2  10   9      400.43      440.06     38.73 o 
  -3  11   9      302.29      296.99     25.80 o 
  -2  11   9      242.65      252.30     39.42 o 
  -1  11   9      144.24      173.73     45.56 o 
 -11   0  10     2858.05     2790.57    117.52 o 
 -10   0  10     1244.46     1114.14     77.64 o 
  -9   0  10       41.42       10.66     29.33 o 
  -8   0  10      876.33      972.68     71.19 o 
  -7   0  10     1152.19     1166.23     75.12 o 
  -6   0  10      127.45       91.05     33.47 o 
  -5   0  10       89.71       25.08     26.85 o 
  -4   0  10      329.20      332.15     43.75 o 
  -3   0  10      547.64      569.23     51.01 o 
  -2   0  10      191.42      152.39     32.85 o 
  -1   0  10      156.88      106.88     30.94 o 
   0   0  10      513.50      610.77     54.35 o 
   1   0  10      111.99      119.20     33.37 o 
   2   0  10      101.49       92.13     31.81 o 
   3   0  10       80.49       50.96     29.38 o 
   4   0  10      185.59      172.32     38.48 o 
   5   0  10      311.12      301.20     46.55 o 
   6   0  10      586.24      545.02     57.74 o 
 -11   1  10       59.53       13.55     24.14 o 
 -10   1  10      321.44      355.03     36.20 o 
  -9   1  10      201.79      193.50     29.38 o 
  -8   1  10       63.91       65.75     22.63 o 
  -7   1  10      431.99      329.95     32.82 o 
  -6   1  10      469.11      441.54     35.42 o 
  -5   1  10      765.19      712.90     40.80 o 
  -4   1  10      932.19      999.94     45.86 o 
  -3   1  10       83.73       33.47     17.92 o 
  -2   1  10      264.39      242.33     27.21 o 
  -1   1  10     1459.84     1496.09     53.65 o 
   0   1  10       83.47       50.63     22.95 o 
   1   1  10       13.69       14.75     17.45 o 
   2   1  10      272.36      228.87     28.32 o 
   3   1  10      635.11      732.38     42.70 o 
   4   1  10      262.03      274.40     23.29 o 
   5   1  10      400.87      298.42     29.01 o 
   6   1  10        2.52       -5.47     17.98 o 
 -10   2  10      168.15      186.26     30.33 o 
  -9   2  10        3.86       24.48     20.23 o 
  -8   2  10      914.00      998.38    126.37 o 
  -7   2  10     1037.43     1074.66     79.02 o 
  -6   2  10      358.10      359.43     39.45 o 
  -5   2  10        2.04       22.69     13.97 o 
  -4   2  10      175.40      190.20     39.37 o 
  -3   2  10      926.18      952.59     34.15 o 
  -2   2  10      589.04      551.34     27.30 o 
  -1   2  10      164.50      144.81     16.98 o 
   0   2  10     1191.03     1235.01     42.17 o 
   1   2  10      899.23      871.57     37.46 o 
   2   2  10      469.47      512.64     32.25 o 
   3   2  10       13.94       11.65     17.17 o 
   4   2  10      141.02      155.69     23.98 o 
   5   2  10      148.45      147.07     30.96 o 
   6   2  10      175.82      216.67     39.19 o 
 -10   3  10       74.00       42.27     24.12 o 
  -9   3  10      403.59      411.05     37.21 o 
  -8   3  10      345.49      383.44     32.12 o 
  -7   3  10        3.20        6.75     18.28 o 
  -6   3  10      318.25      332.45     29.58 o 
  -5   3  10     1139.19     1206.75     58.76 o 
  -4   3  10      866.18      852.70     40.99 o 
  -3   3  10      163.79      179.11     19.22 o 
  -2   3  10     1178.84     1198.16     92.09 o 
  -1   3  10     2193.76     2189.04     45.06 o 
   0   3  10      569.39      597.08     32.78 o 
   1   3  10       14.61        3.59     16.89 o 
   2   3  10      583.14      670.37     35.73 o 
   3   3  10      753.99      771.61     37.81 o 
   4   3  10      110.16       96.84     22.03 o 
   5   3  10        1.38       -2.16     18.07 o 
   6   3  10      146.69      158.17     39.90 o 
 -10   4  10      126.01      146.76     26.00 o 
  -9   4  10       31.23       20.71     22.25 o 
  -8   4  10      576.67      564.41     58.40 o 
  -7   4  10      523.00      601.98     37.71 o 
  -6   4  10      350.42      324.57     96.03 o 
  -5   4  10       72.92       32.53     18.57 o 
  -4   4  10      265.96      251.81     29.52 o 
  -3   4  10     1282.30     1278.74     39.74 o 
  -2   4  10     1261.99     1331.34     50.94 o 
  -1   4  10        1.65        0.56     12.54 o 
   0   4  10     1152.30     1115.76     40.41 o 
   1   4  10     1061.13     1131.02     41.70 o 
   2   4  10      541.08      511.70     73.89 o 
   3   4  10        2.68       16.03     30.79 o 
   4   4  10      221.13      219.94     26.30 o 
   5   4  10      207.75      180.70     29.51 o 
  -9   5  10      486.62      471.63     39.61 o 
  -8   5  10       36.60       86.34     23.73 o 
  -7   5  10      438.93      430.45     42.16 o 
  -6   5  10      826.18      837.01     44.20 o 
  -5   5  10      921.98      944.06     45.22 o 
  -4   5  10      334.73      261.17     27.90 o 
  -3   5  10      113.60      140.25     18.74 o 
  -2   5  10      532.33      584.57     37.03 o 
  -1   5  10      641.72      580.05     48.36 o 
   0   5  10      202.09      236.77     28.80 o 
   1   5  10        1.21       12.16     19.16 o 
   2   5  10       15.34       10.11     19.39 o 
   3   5  10      126.20      154.51     28.39 o 
   4   5  10       58.81       64.89     23.44 o 
   5   5  10       83.61       60.45     24.38 o 
  -8   6  10      648.20      590.38    102.01 o 
  -7   6  10      242.08      251.85     29.31 o 
  -6   6  10       30.49        8.59     18.15 o 
  -5   6  10      158.29      195.70     26.18 o 
  -4   6  10      175.08      113.78     21.58 o 
  -3   6  10      270.90      276.61     22.79 o 
  -2   6  10      249.16      257.82     28.74 o 
  -1   6  10        0.01        7.14     16.03 o 
   0   6  10      155.46      115.17     20.13 o 
   1   6  10      295.27      278.12     31.90 o 
   2   6  10      702.85      682.60     48.75 o 
   3   6  10      234.20      181.69     58.87 o 
   4   6  10       44.70       46.25     23.57 o 
  -7   7  10       39.03       27.98     37.24 o 
  -6   7  10      115.37      132.87     25.49 o 
  -5   7  10      173.99      162.41     32.10 o 
  -4   7  10      164.47      169.83     20.75 o 
  -3   7  10       31.25       47.95     15.92 o 
  -2   7  10      169.57      181.96     26.98 o 
  -1   7  10      249.73      219.00     28.12 o 
   0   7  10        2.15       30.67     16.28 o 
   1   7  10      199.68      200.85     28.05 o 
   2   7  10      197.04      150.57     27.93 o 
   3   7  10      243.79      264.35     41.17 o 
  -6   8  10        3.22        0.66     19.88 o 
  -5   8  10        0.06       -6.25     19.07 o 
  -4   8  10       25.29       28.96     16.09 o 
  -3   8  10      254.34      228.87     29.48 o 
  -2   8  10      351.58      320.85     32.76 o 
  -1   8  10       40.05       19.32     25.13 o 
   0   8  10       81.30      129.75     58.82 o 
   1   8  10      115.85       86.21     29.19 o 
   2   8  10      208.41      140.93     59.03 o 
  -2   9  10       75.03       43.08     35.09 o 
  -8   1  11      169.32      162.23     30.37 o 
  -7   1  11       13.38        7.93     21.58 o 
  -6   1  11       26.25       -1.16     19.39 o 
  -5   1  11       33.29       26.88     20.58 o 
  -4   1  11       10.83       10.89     19.88 o 
  -3   1  11        4.13       -1.16     18.43 o 
  -1   1  11       45.63        9.38     17.94 o 
   0   1  11       25.23        5.24     18.03 o 
   1   1  11       58.46       66.43     36.49 o 
   2   1  11        7.01       22.16     18.74 o 
   3   1  11       77.56       61.66     21.12 o 
  -7   2  11       19.13       27.48     21.51 o 
  -6   2  11       17.56       37.12     20.93 o 
  -5   2  11        0.47       11.09     19.24 o 
  -4   2  11       33.34       53.41     21.31 o 
  -3   2  11       29.97       21.04     28.63 o 
  -1   2  11        5.48       -7.43     22.55 o 
   0   2  11        0.22        3.75     17.44 o 
   1   2  11       38.23       46.85     20.20 o 
   2   2  11       44.90       46.66     20.72 o 
   3   2  11        1.21      -10.42     19.35 o 
  -7   3  11       68.11       78.58     24.44 o 
  -6   3  11       54.76       27.09     27.72 o 
  -5   3  11       28.04       44.24     29.81 o 
  -4   3  11        2.43       -6.44     17.29 o 
  -3   3  11       82.93      130.83     33.20 o 
  -2   3  11        7.50       -1.76     25.62 o 
  -1   3  11       97.67       63.56     21.21 o 
   0   3  11        0.53      -22.57     15.04 o 
   1   3  11        1.99       16.41     17.66 o 
   2   3  11       30.02       30.62     19.11 o 
  -6   4  11        0.37       -6.06     18.79 o 
  -5   4  11      164.47      158.31     25.81 o 
  -4   4  11      448.25      456.92     38.21 o 
  -3   4  11      128.10      106.88     34.17 o 
  -2   4  11       15.77       28.33     20.43 o 
  -1   4  11      218.03      162.50     26.44 o 
   0   4  11      374.55      375.11     28.38 o 
   1   4  11      107.05       85.04     22.05 o 
   2   4  11       10.64        9.25     19.27 o 
  -5   5  11       84.15       60.23     22.57 o 
  -4   5  11        4.00       14.35     19.81 o 
  -3   5  11      185.52      152.83     36.59 o 
  -2   5  11      275.35      244.94     30.37 o 
  -1   5  11      165.08      143.11     33.23 o 
   0   5  11       24.50       41.26     20.85 o 
                                                 
